# Supplementary material for: Bis(2,2-dimethyl-2,3-dihydro-1-benzofuran-7-yl) carbonate
Source: Acta Crystallogr Sect E Struct Rep Online. 2011 Jan 12;67(Pt 2):o338. doi: 10.1107/S1600536811000341 (PMC3051643; doi:10.1107/S1600536811000341)
Supplement: Supplementary file 1 [file e-67-0o338-sup1.cif]

##############################################################################
###                                                                        ###
###        Electronic paper (Acta Crystallographica Section E)             ###
###                                                                        ###
##############################################################################
#                                                                            #
# This CIF contains the data in a paper accepted for publication in Acta     #
# Crystallographica Section E. It conforms to the requirements of Notes      #
# for Authors for Section E, and has been peer reviewed under the auspices   #
# of the IUCr Commission on Journals.                                        #
#                                                                            #
# Full details of the Crystallographic Information File format               #
# are given in the paper "The Crystallographic Information File (CIF):       #
# a New Standard Archive File for Crystallography" by S. R. Hall, F. H.      #
# Allen and I. D. Brown [Acta Cryst. (1991), A47, 655-685].                  #
#                                                                            #
# The current version of the core CIF dictionary is obtainable from          #
# ftp://ftp.iucr.org/pub/cif_core.dic. The current version number is 2.4.    #
#                                                                            #
# Software is freely available for graphical display of the structure(s) in  #
# this CIF.  For information consult the CIF home page http://www.iucr.org/  #
# cif/home.html                                                              #
#                                                                            #
# This file may be used for bona fide research purposes within the           #
# scientific community so long as proper attribution is given to the journal # 
# article from which it was obtained.                                        #
#                                                                            #
##############################################################################
                                             
data_I
_audit_creation_method     SHELXL-97
_chemical_name_systematic
;
Bis(2,2-dimethyl-2,3-dihydro-1-benzofuran-7-yl) carbonate
;
_chemical_name_common     ?
_chemical_formula_moiety     'C21 H22 O5'
_chemical_formula_sum     'C21 H22 O5'
_chemical_formula_iupac     'C21 H22 O5'
_chemical_formula_weight     354.39
_chemical_melting_point     361.45
_symmetry_cell_setting     orthorhombic
_symmetry_space_group_name_H-M     'P n a 21'
_symmetry_space_group_name_Hall     'P 2c -2n'
loop_
    _symmetry_equiv_pos_as_xyz
    'x, y, z'
    '-x, -y, z+1/2'
    'x+1/2, -y+1/2, z'
    '-x+1/2, y+1/2, z+1/2'
_cell_length_a     16.6409(6)
_cell_length_b     23.2581(9)
_cell_length_c     14.5045(6)
_cell_angle_alpha     90.00
_cell_angle_beta     90.00
_cell_angle_gamma     90.00
_cell_volume     5613.8(4)
_cell_formula_units_Z     12
_cell_measurement_reflns_used     9606
_cell_measurement_theta_min     2.14
_cell_measurement_theta_max     25.99
_cell_measurement_temperature     173(2)
_exptl_crystal_description     block
_exptl_crystal_colour     colourless
_exptl_crystal_size_max     0.46
_exptl_crystal_size_mid     0.44
_exptl_crystal_size_min     0.42
_exptl_crystal_density_diffrn     1.258
_exptl_crystal_density_meas     ?
_exptl_crystal_density_method     'not measured'
_exptl_crystal_F_000     2256
_exptl_absorpt_coefficient_mu     0.089
_exptl_absorpt_correction_type     multi-scan
_exptl_absorpt_process_details     '(SADABS; Sheldrick, 2004)'
_exptl_absorpt_correction_T_min     0.9601
_exptl_absorpt_correction_T_max     0.9635
_exptl_special_details
;
^1^H NMR in CDCl~3~ (300 MHz), delta: 1.50(s,12H,4CH~3~), 3.05(s,4H,2CH~2~),
6.78--7.27(m,6H,2C~6~H~3~)
LC-MS: 372.2(M+18)
;
_diffrn_ambient_temperature     173(2)
_diffrn_radiation_type     MoK\a
_diffrn_radiation_wavelength     0.71073
_diffrn_radiation_source     'fine-focus sealed tube'
_diffrn_radiation_monochromator     graphite
_diffrn_measurement_device_type     'Bruker SMART 1000 CCD'
_diffrn_measurement_method     \w
_diffrn_detector_area_resol_mean     ?
_diffrn_reflns_number     27906
_diffrn_reflns_av_R_equivalents     0.0301
_diffrn_reflns_av_sigmaI/netI     0.0271
_diffrn_reflns_theta_min     1.50
_diffrn_reflns_theta_max     27.06
_diffrn_reflns_theta_full     27.06
_diffrn_measured_fraction_theta_max     0.992
_diffrn_measured_fraction_theta_full     0.992
_diffrn_reflns_limit_h_min     -16
_diffrn_reflns_limit_h_max     21
_diffrn_reflns_limit_k_min     -27
_diffrn_reflns_limit_k_max     29
_diffrn_reflns_limit_l_min     -17
_diffrn_reflns_limit_l_max     18
_diffrn_standards_number     0
_diffrn_standards_interval_count     ?
_diffrn_standards_interval_time     ?
_diffrn_standards_decay_%     ?
_refine_special_details
;
Refinement of <i>F</i>^2^ against ALL reflections. The weighted <i>R</i>-factor
wR and goodness of fit <i>S</i> are based on <i>F</i>^2^, conventional
<i>R</i>-factors <i>R</i> are based on <i>F</i>, with <i>F</i> set to zero for
negative <i>F</i>^2^. The threshold expression of <i>F</i>^2^ >
\s(<i>F</i>^2^) is used only for calculating <i>R</i>-factors(gt) etc. and is
not relevant to the choice of reflections for refinement. <i>R</i>-factors
based on <i>F</i>^2^ are statistically about twice as large as those based on
<i>F</i>, and <i>R</i>- factors based on ALL data will be even larger.
;
_reflns_number_total     6368
_reflns_number_gt     4923
_reflns_threshold_expression     I>2\s(I)
_refine_ls_structure_factor_coef     Fsqd
_refine_ls_matrix_type     full
_refine_ls_R_factor_all     0.0638
_refine_ls_R_factor_gt     0.0416
_refine_ls_wR_factor_gt     0.0966
_refine_ls_wR_factor_ref     0.1093
_refine_ls_goodness_of_fit_ref     1.061
_refine_ls_restrained_S_all     1.076
_refine_ls_number_reflns     6368
_refine_ls_number_parameters     732
_refine_ls_number_restraints     32
_refine_ls_hydrogen_treatment     constr
_refine_ls_weighting_scheme     calc
_refine_ls_weighting_details
         'calc w=1/[\s^2^(Fo^2^)+(0.0497P)^2^+1.3774P] where P=(Fo^2^+2Fc^2^)/3'
_atom_sites_solution_hydrogens     geom
_atom_sites_solution_primary     direct
_atom_sites_solution_secondary     difmap
_refine_ls_shift/su_max     0.000
_refine_ls_shift/su_mean     0.000
_refine_diff_density_max     0.225
_refine_diff_density_min     -0.208
_refine_ls_extinction_method     none
_refine_ls_extinction_coef     ?
loop_
    _atom_type_symbol
    _atom_type_description
    _atom_type_scat_dispersion_real
    _atom_type_scat_dispersion_imag
    _atom_type_scat_source
    'C' 'C' 0.0033 0.0000
                         'International Tables Vol C Tables 4.2.6.8 and 6.1.1.4'
    'H' 'H' 0.0000 0.0000
                         'International Tables Vol C Tables 4.2.6.8 and 6.1.1.4'
    'O' 'O' 0.0106 0.0000
                         'International Tables Vol C Tables 4.2.6.8 and 6.1.1.4'
_computing_data_collection     'SMART (Bruker, 2001)'
_computing_cell_refinement     'SAINT-Plus (Bruker, 2003)'
_computing_data_reduction     'SAINT-Plus (Bruker, 2003)'
_computing_structure_solution     'SHELXTL (Sheldrick, 2008)'
_computing_structure_refinement     'SHELXTL (Sheldrick, 2008)'
_computing_molecular_graphics     'SHELXTL (Sheldrick, 2008)'
_computing_publication_material     'SHELXTL (Sheldrick, 2008)'
loop_
    _atom_site_type_symbol
    _atom_site_label
    _atom_site_fract_x
    _atom_site_fract_y
    _atom_site_fract_z
    _atom_site_U_iso_or_equiv
    _atom_site_adp_type
    _atom_site_calc_flag
    _atom_site_refinement_flags
    _atom_site_occupancy
    _atom_site_disorder_assembly
    _atom_site_disorder_group
    C C1 0.72869(16) 0.64804(12) 0.2593(2) 0.0317(6) Uani d . 1 . .
    C C2 0.77503(17) 0.67717(12) 0.1957(2) 0.0339(6) Uani d . 1 . .
    C C3 0.81873(17) 0.64739(13) 0.1300(2) 0.0367(7) Uani d . 1 . .
    C C4 0.81567(17) 0.58778(13) 0.1275(2) 0.0383(7) Uani d . 1 . .
    H H4 0.8447 0.5670 0.0820 0.046 Uiso calc R 1 . .
    C C5 0.76969(18) 0.55890(13) 0.1924(2) 0.0403(7) Uani d . 1 . .
    H H5 0.7679 0.5181 0.1916 0.048 Uiso calc R 1 . .
    C C6 0.72644(17) 0.58870(13) 0.2582(2) 0.0375(7) Uani d . 1 . .
    H H6 0.6953 0.5684 0.3024 0.045 Uiso calc R 1 . .
    C C7 0.8595(2) 0.69120(15) 0.0700(3) 0.0518(9) Uani d . 1 . .
    H H7A 0.8345 0.6929 0.0082 0.062 Uiso calc R 1 . .
    H H7B 0.9175 0.6826 0.0632 0.062 Uiso calc R 1 . .
    C C8 0.84633(17) 0.74798(13) 0.1235(2) 0.0363(7) Uani d . 1 . .
    C C9 0.8164(2) 0.79648(16) 0.0643(2) 0.0551(9) Uani d . 1 . .
    H H9A 0.7684 0.7841 0.0307 0.083 Uiso calc R 1 . .
    H H9B 0.8584 0.8075 0.0203 0.083 Uiso calc R 1 . .
    H H9C 0.8031 0.8295 0.1034 0.083 Uiso calc R 1 . .
    C C10 0.9177(2) 0.76493(18) 0.1789(2) 0.0547(9) Uani d . 1 . .
    H H10A 0.9040 0.7979 0.2179 0.082 Uiso calc R 1 . .
    H H10B 0.9618 0.7755 0.1374 0.082 Uiso calc R 1 . .
    H H10C 0.9344 0.7326 0.2178 0.082 Uiso calc R 1 . .
    C C11 0.63004(16) 0.71444(13) 0.2967(2) 0.0320(6) Uani d . 1 . .
    C C12 0.55604(16) 0.79348(12) 0.34947(19) 0.0310(6) Uani d . 1 . .
    C C13 0.48895(16) 0.79984(12) 0.40412(19) 0.0303(6) Uani d . 1 . .
    C C14 0.43827(17) 0.84686(12) 0.3926(2) 0.0349(7) Uani d . 1 . .
    C C15 0.45287(19) 0.88649(13) 0.3243(2) 0.0405(7) Uani d . 1 . .
    H H15 0.4176 0.9181 0.3154 0.049 Uiso calc R 1 . .
    C C16 0.52035(19) 0.87953(14) 0.2683(2) 0.0424(7) Uani d . 1 . .
    H H16 0.5307 0.9064 0.2204 0.051 Uiso calc R 1 . .
    C C17 0.57225(18) 0.83401(13) 0.2820(2) 0.0370(7) Uani d . 1 . .
    H H17 0.6191 0.8305 0.2450 0.044 Uiso calc R 1 . .
    C C18 0.37437(19) 0.84320(14) 0.4653(2) 0.0440(8) Uani d . 1 . .
    H H18A 0.3203 0.8490 0.4385 0.053 Uiso calc R 1 . .
    H H18B 0.3834 0.8720 0.5145 0.053 Uiso calc R 1 . .
    C C19 0.38424(18) 0.78166(14) 0.5022(2) 0.0379(7) Uani d . 1 . .
    C C20 0.3244(2) 0.74160(16) 0.4557(3) 0.0544(9) Uani d . 1 . .
    H H20A 0.3299 0.7448 0.3886 0.082 Uiso calc R 1 . .
    H H20B 0.2697 0.7523 0.4738 0.082 Uiso calc R 1 . .
    H H20C 0.3351 0.7019 0.4747 0.082 Uiso calc R 1 . .
    C C21 0.3823(3) 0.77725(19) 0.6050(2) 0.0622(10) Uani d . 1 . .
    H H21A 0.3937 0.7376 0.6235 0.093 Uiso calc R 1 . .
    H H21B 0.3290 0.7884 0.6275 0.093 Uiso calc R 1 . .
    H H21C 0.4229 0.8029 0.6314 0.093 Uiso calc R 1 . .
    C C22 0.50518(17) 0.52554(13) 0.3246(2) 0.0355(6) Uani d . 1 . .
    C C23 0.45542(19) 0.49810(13) 0.3866(2) 0.0397(7) Uani d . 1 . .
    C C24 0.4071(2) 0.52908(15) 0.4452(2) 0.0495(9) Uani d . 1 . .
    C C25 0.4077(2) 0.58836(15) 0.4427(3) 0.0513(9) Uani d . 1 . .
    H H25 0.3746 0.6099 0.4835 0.062 Uiso calc R 1 . .
    C C26 0.4570(2) 0.61611(14) 0.3803(3) 0.0476(8) Uani d . 1 . .
    H H26 0.4579 0.6569 0.3782 0.057 Uiso calc R 1 . .
    C C27 0.50489(19) 0.58482(14) 0.3211(2) 0.0424(7) Uani d . 1 . .
    H H27 0.5379 0.6042 0.2775 0.051 Uiso calc R 1 . .
    C C28 0.3563(3) 0.48691(17) 0.4983(3) 0.0785(13) Uani d U 1 . .
    H H28A 0.2992 0.4892 0.4792 0.094 Uiso calc R 1 . .
    H H28B 0.3600 0.4939 0.5655 0.094 Uiso calc R 1 . .
    C C29 0.3931(2) 0.42830(16) 0.4725(3) 0.0560(9) Uani d U 1 . .
    C C30 0.4447(3) 0.40512(19) 0.5482(3) 0.0719(12) Uani d . 1 . .
    H H30A 0.4758 0.3723 0.5252 0.108 Uiso calc R 1 . .
    H H30B 0.4106 0.3926 0.5996 0.108 Uiso calc R 1 . .
    H H30C 0.4815 0.4352 0.5696 0.108 Uiso calc R 1 . .
    C C31 0.3326(3) 0.3848(2) 0.4381(3) 0.0740(12) Uani d . 1 . .
    H H31A 0.3020 0.4014 0.3868 0.111 Uiso calc R 1 . .
    H H31B 0.2958 0.3745 0.4882 0.111 Uiso calc R 1 . .
    H H31C 0.3608 0.3503 0.4168 0.111 Uiso calc R 1 . .
    C C32 0.60410(16) 0.45748(14) 0.2938(2) 0.0380(7) Uani d . 1 . .
    C C33 0.67945(18) 0.37786(13) 0.2413(2) 0.0378(7) Uani d . 1 . .
    C C34 0.74682(17) 0.37333(12) 0.1865(2) 0.0343(6) Uani d . 1 . .
    C C35 0.79846(19) 0.32660(13) 0.1949(2) 0.0399(7) Uani d . 1 . .
    C C36 0.7833(2) 0.28498(15) 0.2601(2) 0.0494(8) Uani d . 1 . .
    H H36 0.8187 0.2533 0.2671 0.059 Uiso calc R 1 . .
    C C37 0.7160(2) 0.28993(16) 0.3153(3) 0.0552(9) Uani d . 1 . .
    H H37 0.7055 0.2615 0.3607 0.066 Uiso calc R 1 . .
    C C38 0.6636(2) 0.33572(15) 0.3053(2) 0.0486(8) Uani d . 1 . .
    H H38 0.6168 0.3381 0.3426 0.058 Uiso calc R 1 . .
    C C39 0.8623(2) 0.33340(14) 0.1226(3) 0.0484(8) Uani d . 1 . .
    H H39A 0.8531 0.3071 0.0701 0.058 Uiso calc R 1 . .
    H H39B 0.9165 0.3262 0.1485 0.058 Uiso calc R 1 . .
    C C40 0.85265(18) 0.39687(15) 0.0932(2) 0.0421(8) Uani d . 1 . .
    C C41 0.90819(19) 0.43531(15) 0.1465(3) 0.0496(9) Uani d . 1 . .
    H H41A 0.8983 0.4755 0.1294 0.074 Uiso calc R 1 . .
    H H41B 0.9640 0.4252 0.1324 0.074 Uiso calc R 1 . .
    H H41C 0.8985 0.4304 0.2127 0.074 Uiso calc R 1 . .
    C C42 0.8569(2) 0.40710(19) -0.0094(2) 0.0607(10) Uani d . 1 . .
    H H42A 0.8183 0.3820 -0.0408 0.091 Uiso calc R 1 . .
    H H42B 0.9113 0.3986 -0.0315 0.091 Uiso calc R 1 . .
    H H42C 0.8438 0.4473 -0.0227 0.091 Uiso calc R 1 . .
    C C43 0.0015(2) 0.33792(15) 0.3517(3) 0.0486(8) Uani d . 1 . .
    C C44 -0.05123(19) 0.36897(14) 0.4055(2) 0.0417(7) Uani d . 1 . .
    C C45 -0.0936(2) 0.34370(15) 0.4767(3) 0.0500(9) Uani d . 1 . .
    C C46 -0.0841(2) 0.28554(18) 0.4923(3) 0.0697(14) Uani d . 1 . .
    H H46 -0.1126 0.2673 0.5409 0.084 Uiso calc R 1 . .
    C C47 -0.0327(3) 0.25404(18) 0.4367(4) 0.0792(15) Uani d . 1 . .
    H H47 -0.0266 0.2139 0.4469 0.095 Uiso calc R 1 . .
    C C48 0.0094(2) 0.28026(17) 0.3668(3) 0.0665(12) Uani d . 1 . .
    H H48 0.0441 0.2581 0.3289 0.080 Uiso calc R 1 . .
    C C49 -0.1459(3) 0.38968(18) 0.5191(3) 0.0648(11) Uani d . 1 . .
    H H49A -0.1391 0.3911 0.5868 0.078 Uiso calc R 1 . .
    H H49B -0.2033 0.3831 0.5046 0.078 Uiso calc R 1 . .
    C C50 -0.11503(19) 0.44496(15) 0.4736(2) 0.0431(7) Uani d . 1 . .
    C C51 -0.0575(2) 0.47812(19) 0.5336(3) 0.0668(11) Uani d . 1 . .
    H H51A -0.0155 0.4522 0.5563 0.100 Uiso calc R 1 . .
    H H51B -0.0867 0.4946 0.5860 0.100 Uiso calc R 1 . .
    H H51C -0.0330 0.5091 0.4975 0.100 Uiso calc R 1 . .
    C C52 -0.1806(2) 0.4841(2) 0.4376(4) 0.0790(14) Uani d . 1 . .
    H H52A -0.1563 0.5171 0.4062 0.118 Uiso calc R 1 . .
    H H52B -0.2136 0.4976 0.4892 0.118 Uiso calc R 1 . .
    H H52C -0.2144 0.4628 0.3940 0.118 Uiso calc R 1 . .
    C C53 0.10357(19) 0.39918(16) 0.3031(3) 0.0469(8) Uani d . 1 . .
    C C54 0.19407(19) 0.46089(16) 0.2276(2) 0.0481(8) Uani d . 1 . .
    C C55 0.2647(2) 0.44617(16) 0.1850(2) 0.0471(8) Uani d . 1 . .
    C C56 0.3256(2) 0.48610(18) 0.1742(3) 0.0543(9) Uani d . 1 . .
    C C57 0.3172(3) 0.54066(18) 0.2108(3) 0.0647(11) Uani d . 1 . .
    H H57 0.3589 0.5683 0.2044 0.078 Uiso calc R 1 . .
    C C58 0.2467(3) 0.55435(18) 0.2571(3) 0.0679(11) Uani d . 1 . .
    H H58 0.2407 0.5913 0.2840 0.081 Uiso calc R 1 . .
    C C59 0.1853(2) 0.51498(18) 0.2643(3) 0.0616(10) Uani d . 1 . .
    H H59 0.1368 0.5252 0.2947 0.074 Uiso calc R 1 . .
    C C60 0.3903(2) 0.4579(2) 0.1167(4) 0.0740(12) Uani d . 1 A .
    H H60A 0.4438 0.4621 0.1458 0.089 Uiso calc R 1 . .
    H H60B 0.3921 0.4745 0.0539 0.089 Uiso calc R 1 . .
    C C61 0.3646(2) 0.39495(18) 0.1140(3) 0.0551(10) Uani d . 1 . .
    C C62 0.3733(10) 0.3503(10) 0.0322(12) 0.053(5) Uani d PU 0.28(2) A 1
    H H62A 0.3470 0.3656 -0.0231 0.080 Uiso calc PR 0.28(2) A 1
    H H62B 0.3479 0.3139 0.0497 0.080 Uiso calc PR 0.28(2) A 1
    H H62C 0.4304 0.3438 0.0193 0.080 Uiso calc PR 0.28(2) A 1
    C C63 0.4118(10) 0.3650(7) 0.1904(12) 0.035(4) Uani d PU 0.28(2) A 1
    H H63A 0.4343 0.3939 0.2322 0.052 Uiso calc PR 0.28(2) A 1
    H H63B 0.4555 0.3425 0.1631 0.052 Uiso calc PR 0.28(2) A 1
    H H63C 0.3759 0.3394 0.2248 0.052 Uiso calc PR 0.28(2) A 1
    C C62B 0.3559(5) 0.3804(6) 0.0136(5) 0.069(2) Uani d PU 0.72(2) A 2
    H H62D 0.3247 0.4105 -0.0173 0.104 Uiso calc PR 0.72(2) A 2
    H H62E 0.3281 0.3435 0.0073 0.104 Uiso calc PR 0.72(2) A 2
    H H62F 0.4093 0.3778 -0.0147 0.104 Uiso calc PR 0.72(2) A 2
    C C63B 0.4127(7) 0.3545(6) 0.1693(11) 0.109(4) Uani d PU 0.72(2) A 2
    H H63D 0.4192 0.3697 0.2319 0.163 Uiso calc PR 0.72(2) A 2
    H H63E 0.4657 0.3496 0.1408 0.163 Uiso calc PR 0.72(2) A 2
    H H63F 0.3853 0.3172 0.1720 0.163 Uiso calc PR 0.72(2) A 2
    O O1 0.78087(13) 0.73538(9) 0.19029(16) 0.0444(5) Uani d . 1 . .
    O O2 0.68790(11) 0.67934(8) 0.32817(13) 0.0346(4) Uani d . 1 . .
    O O3 0.60238(12) 0.71474(10) 0.22166(15) 0.0428(5) Uani d . 1 . .
    O O4 0.60936(11) 0.74815(9) 0.36804(14) 0.0357(5) Uani d . 1 . .
    O O5 0.46542(12) 0.76326(9) 0.47200(14) 0.0372(5) Uani d . 1 . .
    O O6 0.44698(14) 0.44023(9) 0.39277(18) 0.0533(6) Uani d . 1 . .
    O O7 0.54932(12) 0.49397(9) 0.25984(15) 0.0398(5) Uani d . 1 . .
    O O8 0.62912(14) 0.45562(11) 0.37023(18) 0.0556(7) Uani d . 1 . .
    O O9 0.62560(12) 0.42365(10) 0.22312(15) 0.0411(5) Uani d . 1 . .
    O O10 0.76908(12) 0.41200(9) 0.12079(15) 0.0395(5) Uani d . 1 . .
    O O11 -0.06665(14) 0.42617(9) 0.39410(15) 0.0472(6) Uani d . 1 . .
    O O12 0.04291(14) 0.36401(11) 0.27900(16) 0.0506(6) Uani d . 1 . .
    O O13 0.12750(16) 0.40829(13) 0.37863(18) 0.0665(8) Uani d . 1 . .
    O O14 0.12937(14) 0.42191(12) 0.22380(17) 0.0538(6) Uani d . 1 . .
    O O15 0.28074(13) 0.39351(12) 0.1484(2) 0.0617(7) Uani d . 1 A .
loop_
    _atom_site_aniso_label
    _atom_site_aniso_U_11
    _atom_site_aniso_U_22
    _atom_site_aniso_U_33
    _atom_site_aniso_U_12
    _atom_site_aniso_U_13
    _atom_site_aniso_U_23
    C1 0.0255(13) 0.0375(16) 0.0320(14) 0.0011(12) -0.0016(12) -0.0040(13)
    C2 0.0291(14) 0.0344(15) 0.0382(16) -0.0030(12) 0.0014(12) -0.0035(13)
    C3 0.0312(15) 0.0416(17) 0.0375(16) 0.0018(12) 0.0024(13) -0.0056(14)
    C4 0.0339(15) 0.0412(17) 0.0398(17) 0.0045(13) -0.0004(13) -0.0089(14)
    C5 0.0371(16) 0.0335(16) 0.0502(19) -0.0011(13) -0.0031(15) -0.0057(14)
    C6 0.0284(14) 0.0409(17) 0.0433(16) -0.0037(13) 0.0004(13) 0.0045(14)
    C7 0.052(2) 0.050(2) 0.054(2) -0.0026(16) 0.0206(17) -0.0017(17)
    C8 0.0320(15) 0.0419(17) 0.0351(16) -0.0023(13) 0.0054(13) 0.0048(13)
    C9 0.057(2) 0.066(2) 0.042(2) 0.0163(18) -0.0035(17) 0.0103(18)
    C10 0.0382(18) 0.086(3) 0.0402(19) -0.0060(17) -0.0047(15) 0.0029(18)
    C11 0.0245(13) 0.0387(16) 0.0328(15) -0.0030(12) 0.0024(12) 0.0002(12)
    C12 0.0285(14) 0.0366(15) 0.0279(14) -0.0007(12) -0.0036(11) -0.0036(12)
    C13 0.0326(15) 0.0322(15) 0.0263(13) -0.0043(11) -0.0014(12) -0.0028(12)
    C14 0.0349(15) 0.0372(16) 0.0327(15) 0.0006(12) -0.0038(12) -0.0053(13)
    C15 0.0441(17) 0.0346(16) 0.0427(18) 0.0029(13) -0.0062(14) 0.0003(14)
    C16 0.0485(18) 0.0437(18) 0.0349(16) -0.0089(14) -0.0015(15) 0.0072(14)
    C17 0.0347(15) 0.0453(18) 0.0308(16) -0.0064(13) 0.0006(13) -0.0027(13)
    C18 0.0412(17) 0.0404(17) 0.050(2) 0.0054(14) 0.0057(15) -0.0005(15)
    C19 0.0356(16) 0.0409(17) 0.0373(17) 0.0045(13) 0.0071(13) -0.0019(13)
    C20 0.0396(18) 0.047(2) 0.076(3) 0.0026(15) 0.0025(18) -0.0062(18)
    C21 0.070(2) 0.077(3) 0.040(2) 0.021(2) 0.0151(18) 0.0024(18)
    C22 0.0280(14) 0.0436(17) 0.0350(16) 0.0030(13) 0.0001(12) -0.0049(13)
    C23 0.0397(17) 0.0391(17) 0.0402(17) 0.0094(13) 0.0037(14) -0.0011(14)
    C24 0.056(2) 0.045(2) 0.048(2) 0.0147(16) 0.0200(17) 0.0056(15)
    C25 0.060(2) 0.0437(19) 0.050(2) 0.0167(16) 0.0109(17) -0.0023(15)
    C26 0.0496(19) 0.0375(17) 0.056(2) 0.0040(15) -0.0028(17) -0.0037(16)
    C27 0.0334(15) 0.0461(18) 0.0478(19) -0.0041(14) -0.0007(14) 0.0004(15)
    C28 0.095(3) 0.055(2) 0.085(3) 0.025(2) 0.054(2) 0.016(2)
    C29 0.064(2) 0.0441(18) 0.060(2) 0.0113(16) 0.0285(19) 0.0100(17)
    C30 0.104(3) 0.064(3) 0.047(2) 0.013(2) -0.004(2) -0.0098(19)
    C31 0.054(2) 0.098(3) 0.070(3) -0.004(2) 0.016(2) 0.010(2)
    C32 0.0223(13) 0.0500(19) 0.0416(18) -0.0038(13) 0.0041(13) -0.0125(14)
    C33 0.0365(16) 0.0415(17) 0.0356(17) -0.0006(13) 0.0046(13) -0.0066(13)
    C34 0.0359(15) 0.0378(16) 0.0293(15) -0.0016(12) 0.0004(12) -0.0029(13)
    C35 0.0413(17) 0.0375(16) 0.0409(17) 0.0008(13) 0.0014(14) -0.0037(14)
    C36 0.060(2) 0.0440(18) 0.0442(18) 0.0050(16) -0.0014(17) 0.0016(16)
    C37 0.074(3) 0.050(2) 0.0415(19) -0.0058(18) 0.0062(18) 0.0059(16)
    C38 0.054(2) 0.048(2) 0.0435(19) -0.0087(16) 0.0151(16) -0.0030(15)
    C39 0.0439(18) 0.0465(19) 0.055(2) 0.0133(15) 0.0085(16) -0.0051(17)
    C40 0.0341(16) 0.053(2) 0.0394(17) 0.0124(14) 0.0111(14) 0.0040(14)
    C41 0.0372(17) 0.052(2) 0.060(2) 0.0065(15) 0.0063(16) 0.0094(17)
    C42 0.059(2) 0.080(3) 0.042(2) 0.025(2) 0.0153(18) 0.0029(18)
    C43 0.0464(18) 0.0462(19) 0.053(2) 0.0001(16) -0.0135(17) -0.0018(16)
    C44 0.0447(18) 0.0428(18) 0.0376(17) -0.0077(14) -0.0052(14) 0.0041(14)
    C45 0.0479(19) 0.055(2) 0.0468(19) -0.0177(16) -0.0089(16) 0.0155(17)
    C46 0.053(2) 0.068(3) 0.088(3) -0.026(2) -0.027(2) 0.043(2)
    C47 0.058(2) 0.048(2) 0.132(5) -0.001(2) -0.034(3) 0.021(3)
    C48 0.050(2) 0.052(2) 0.097(3) 0.0035(18) -0.020(2) -0.001(2)
    C49 0.069(2) 0.076(3) 0.050(2) -0.027(2) 0.015(2) 0.0076(19)
    C50 0.0385(17) 0.057(2) 0.0342(16) -0.0065(15) 0.0076(14) 0.0002(15)
    C51 0.073(3) 0.083(3) 0.044(2) -0.028(2) 0.011(2) -0.017(2)
    C52 0.047(2) 0.107(4) 0.084(3) 0.010(2) 0.011(2) 0.025(3)
    C53 0.0340(17) 0.061(2) 0.046(2) 0.0074(15) -0.0052(16) -0.0036(17)
    C54 0.0423(18) 0.070(2) 0.0320(16) -0.0017(17) -0.0059(14) -0.0007(16)
    C55 0.0445(18) 0.064(2) 0.0333(16) -0.0038(16) -0.0061(15) -0.0047(16)
    C56 0.0462(19) 0.070(2) 0.046(2) -0.0087(18) -0.0104(17) -0.0001(18)
    C57 0.068(3) 0.060(2) 0.067(3) -0.005(2) -0.024(2) 0.002(2)
    C58 0.076(3) 0.058(2) 0.070(3) 0.014(2) -0.020(2) -0.003(2)
    C59 0.061(2) 0.075(3) 0.049(2) 0.022(2) -0.0134(19) -0.004(2)
    C60 0.052(2) 0.090(3) 0.079(3) -0.023(2) 0.008(2) -0.010(3)
    C61 0.0402(18) 0.083(3) 0.042(2) -0.0155(17) 0.0100(16) -0.0219(19)
    C62 0.053(6) 0.061(7) 0.046(6) -0.004(4) 0.006(4) -0.016(4)
    C63 0.028(5) 0.033(5) 0.043(5) -0.010(4) 0.007(4) -0.016(4)
    C62B 0.065(3) 0.090(5) 0.053(3) -0.017(3) 0.007(3) -0.014(3)
    C63B 0.092(5) 0.120(6) 0.114(6) 0.002(4) 0.007(4) 0.008(4)
    O1 0.0434(12) 0.0377(12) 0.0521(14) -0.0032(9) 0.0185(11) -0.0066(10)
    O2 0.0298(10) 0.0430(12) 0.0310(10) 0.0040(9) 0.0036(9) -0.0001(9)
    O3 0.0373(11) 0.0540(13) 0.0371(12) 0.0072(10) -0.0085(10) -0.0111(10)
    O4 0.0310(10) 0.0451(12) 0.0311(11) 0.0045(9) 0.0020(9) -0.0036(9)
    O5 0.0360(11) 0.0422(12) 0.0335(11) 0.0050(9) 0.0058(9) 0.0032(9)
    O6 0.0556(14) 0.0377(12) 0.0667(17) 0.0113(10) 0.0289(13) 0.0022(12)
    O7 0.0325(11) 0.0500(13) 0.0368(11) 0.0023(9) 0.0072(9) -0.0049(10)
    O8 0.0452(13) 0.0713(17) 0.0502(15) 0.0167(12) -0.0141(11) -0.0236(13)
    O9 0.0382(11) 0.0488(13) 0.0364(11) 0.0039(10) 0.0084(9) -0.0042(10)
    O10 0.0349(11) 0.0450(12) 0.0387(11) 0.0100(9) 0.0098(9) 0.0033(10)
    O11 0.0611(14) 0.0405(12) 0.0399(13) -0.0074(11) 0.0163(11) 0.0020(10)
    O12 0.0430(13) 0.0650(15) 0.0439(14) 0.0032(11) -0.0005(11) -0.0105(12)
    O13 0.0603(16) 0.099(2) 0.0406(14) -0.0197(15) -0.0164(13) 0.0104(14)
    O14 0.0416(13) 0.0870(19) 0.0329(12) -0.0041(12) 0.0019(10) -0.0061(12)
    O15 0.0396(13) 0.0787(18) 0.0669(17) -0.0182(12) 0.0151(12) -0.0296(14)
_geom_special_details
;
All esds (except the esd in the dihedral angle between two l.s. planes) are
estimated using the full covariance matrix. The cell esds are taken into
account individually in the estimation of esds in distances, angles and
torsion angles; correlations between esds in cell parameters are only used
when they are defined by crystal symmetry. An approximate (isotropic)
treatment of cell esds is used for estimating esds involving l.s. planes.
;
loop_
    _geom_bond_atom_site_label_1
    _geom_bond_atom_site_label_2
    _geom_bond_site_symmetry_2
    _geom_bond_distance
    _geom_bond_publ_flag
    C1 C2 . 1.380(4) ?
    C1 C6 . 1.381(4) ?
    C1 O2 . 1.410(3) ?
    C2 O1 . 1.360(4) ?
    C2 C3 . 1.385(4) ?
    C3 C4 . 1.388(4) ?
    C3 C7 . 1.502(5) ?
    C4 C5 . 1.387(4) ?
    C4 H4 . 0.9500 ?
    C5 C6 . 1.381(4) ?
    C5 H5 . 0.9500 ?
    C6 H6 . 0.9500 ?
    C7 C8 . 1.547(5) ?
    C7 H7A . 0.9900 ?
    C7 H7B . 0.9900 ?
    C8 O1 . 1.487(4) ?
    C8 C10 . 1.487(4) ?
    C8 C9 . 1.502(4) ?
    C9 H9A . 0.9800 ?
    C9 H9B . 0.9800 ?
    C9 H9C . 0.9800 ?
    C10 H10A . 0.9800 ?
    C10 H10B . 0.9800 ?
    C10 H10C . 0.9800 ?
    C11 O3 . 1.182(4) ?
    C11 O2 . 1.342(3) ?
    C11 O4 . 1.343(4) ?
    C12 C13 . 1.377(4) ?
    C12 C17 . 1.386(4) ?
    C12 O4 . 1.404(3) ?
    C13 O5 . 1.359(3) ?
    C13 C14 . 1.391(4) ?
    C14 C15 . 1.375(4) ?
    C14 C18 . 1.500(4) ?
    C15 C16 . 1.395(5) ?
    C15 H15 . 0.9500 ?
    C16 C17 . 1.380(4) ?
    C16 H16 . 0.9500 ?
    C17 H17 . 0.9500 ?
    C18 C19 . 1.537(4) ?
    C18 H18A . 0.9900 ?
    C18 H18B . 0.9900 ?
    C19 O5 . 1.483(4) ?
    C19 C21 . 1.495(5) ?
    C19 C20 . 1.521(5) ?
    C20 H20A . 0.9800 ?
    C20 H20B . 0.9800 ?
    C20 H20C . 0.9800 ?
    C21 H21A . 0.9800 ?
    C21 H21B . 0.9800 ?
    C21 H21C . 0.9800 ?
    C22 C23 . 1.379(4) ?
    C22 C27 . 1.380(4) ?
    C22 O7 . 1.401(3) ?
    C23 O6 . 1.356(4) ?
    C23 C24 . 1.374(4) ?
    C24 C25 . 1.379(5) ?
    C24 C28 . 1.507(5) ?
    C25 C26 . 1.381(5) ?
    C25 H25 . 0.9500 ?
    C26 C27 . 1.380(5) ?
    C26 H26 . 0.9500 ?
    C27 H27 . 0.9500 ?
    C28 C29 . 1.540(5) ?
    C28 H28A . 0.9900 ?
    C28 H28B . 0.9900 ?
    C29 O6 . 1.490(4) ?
    C29 C30 . 1.495(6) ?
    C29 C31 . 1.512(6) ?
    C30 H30A . 0.9800 ?
    C30 H30B . 0.9800 ?
    C30 H30C . 0.9800 ?
    C31 H31A . 0.9800 ?
    C31 H31B . 0.9800 ?
    C31 H31C . 0.9800 ?
    C32 O8 . 1.184(4) ?
    C32 O7 . 1.340(4) ?
    C32 O9 . 1.341(4) ?
    C33 C38 . 1.375(4) ?
    C33 C34 . 1.378(4) ?
    C33 O9 . 1.417(4) ?
    C34 O10 . 1.362(4) ?
    C34 C35 . 1.391(4) ?
    C35 C36 . 1.377(5) ?
    C35 C39 . 1.501(5) ?
    C36 C37 . 1.381(5) ?
    C36 H36 . 0.9500 ?
    C37 C38 . 1.384(5) ?
    C37 H37 . 0.9500 ?
    C38 H38 . 0.9500 ?
    C39 C40 . 1.545(5) ?
    C39 H39A . 0.9900 ?
    C39 H39B . 0.9900 ?
    C40 O10 . 1.489(3) ?
    C40 C41 . 1.501(5) ?
    C40 C42 . 1.509(5) ?
    C41 H41A . 0.9800 ?
    C41 H41B . 0.9800 ?
    C41 H41C . 0.9800 ?
    C42 H42A . 0.9800 ?
    C42 H42B . 0.9800 ?
    C42 H42C . 0.9800 ?
    C43 C48 . 1.365(5) ?
    C43 C44 . 1.378(5) ?
    C43 O12 . 1.398(4) ?
    C44 O11 . 1.365(4) ?
    C44 C45 . 1.382(5) ?
    C45 C46 . 1.381(5) ?
    C45 C49 . 1.510(6) ?
    C46 C47 . 1.385(7) ?
    C46 H46 . 0.9500 ?
    C47 C48 . 1.375(7) ?
    C47 H47 . 0.9500 ?
    C48 H48 . 0.9500 ?
    C49 C50 . 1.534(5) ?
    C49 H49A . 0.9900 ?
    C49 H49B . 0.9900 ?
    C50 O11 . 1.473(4) ?
    C50 C51 . 1.506(5) ?
    C50 C52 . 1.514(5) ?
    C51 H51A . 0.9800 ?
    C51 H51B . 0.9800 ?
    C51 H51C . 0.9800 ?
    C52 H52A . 0.9800 ?
    C52 H52B . 0.9800 ?
    C52 H52C . 0.9800 ?
    C53 O13 . 1.185(4) ?
    C53 O14 . 1.336(4) ?
    C53 O12 . 1.346(4) ?
    C54 C55 . 1.371(5) ?
    C54 C59 . 1.374(5) ?
    C54 O14 . 1.409(4) ?
    C55 O15 . 1.361(4) ?
    C55 C56 . 1.384(5) ?
    C56 C57 . 1.382(6) ?
    C56 C60 . 1.512(6) ?
    C57 C58 . 1.389(6) ?
    C57 H57 . 0.9500 ?
    C58 C59 . 1.375(6) ?
    C58 H58 . 0.9500 ?
    C59 H59 . 0.9500 ?
    C60 C61 . 1.525(6) ?
    C60 H60A . 0.9900 ?
    C60 H60B . 0.9900 ?
    C61 C63B . 1.474(13) ?
    C61 O15 . 1.482(4) ?
    C61 C62B . 1.501(7) ?
    C61 C63 . 1.527(19) ?
    C61 C62 . 1.584(15) ?
    C62 H62A . 0.9800 ?
    C62 H62B . 0.9800 ?
    C62 H62C . 0.9800 ?
    C63 H63A . 0.9800 ?
    C63 H63B . 0.9800 ?
    C63 H63C . 0.9800 ?
    C62B H62D . 0.9800 ?
    C62B H62E . 0.9800 ?
    C62B H62F . 0.9800 ?
    C63B H63D . 0.9800 ?
    C63B H63E . 0.9800 ?
    C63B H63F . 0.9800 ?
loop_
    _geom_angle_atom_site_label_1
    _geom_angle_atom_site_label_2
    _geom_angle_atom_site_label_3
    _geom_angle_site_symmetry_1
    _geom_angle_site_symmetry_3
    _geom_angle
    _geom_angle_publ_flag
    C2 C1 C6 . . 119.8(3) ?
    C2 C1 O2 . . 119.3(2) ?
    C6 C1 O2 . . 120.8(3) ?
    O1 C2 C1 . . 124.6(3) ?
    O1 C2 C3 . . 114.9(3) ?
    C1 C2 C3 . . 120.6(3) ?
    C2 C3 C4 . . 119.9(3) ?
    C2 C3 C7 . . 107.3(3) ?
    C4 C3 C7 . . 132.8(3) ?
    C5 C4 C3 . . 119.1(3) ?
    C5 C4 H4 . . 120.4 ?
    C3 C4 H4 . . 120.4 ?
    C6 C5 C4 . . 120.9(3) ?
    C6 C5 H5 . . 119.6 ?
    C4 C5 H5 . . 119.6 ?
    C1 C6 C5 . . 119.7(3) ?
    C1 C6 H6 . . 120.1 ?
    C5 C6 H6 . . 120.1 ?
    C3 C7 C8 . . 103.0(3) ?
    C3 C7 H7A . . 111.2 ?
    C8 C7 H7A . . 111.2 ?
    C3 C7 H7B . . 111.2 ?
    C8 C7 H7B . . 111.2 ?
    H7A C7 H7B . . 109.1 ?
    O1 C8 C10 . . 106.6(3) ?
    O1 C8 C9 . . 106.1(2) ?
    C10 C8 C9 . . 112.0(3) ?
    O1 C8 C7 . . 105.2(2) ?
    C10 C8 C7 . . 112.6(3) ?
    C9 C8 C7 . . 113.7(3) ?
    C8 C9 H9A . . 109.5 ?
    C8 C9 H9B . . 109.5 ?
    H9A C9 H9B . . 109.5 ?
    C8 C9 H9C . . 109.5 ?
    H9A C9 H9C . . 109.5 ?
    H9B C9 H9C . . 109.5 ?
    C8 C10 H10A . . 109.5 ?
    C8 C10 H10B . . 109.5 ?
    H10A C10 H10B . . 109.5 ?
    C8 C10 H10C . . 109.5 ?
    H10A C10 H10C . . 109.5 ?
    H10B C10 H10C . . 109.5 ?
    O3 C11 O2 . . 126.6(3) ?
    O3 C11 O4 . . 127.3(3) ?
    O2 C11 O4 . . 106.1(2) ?
    C13 C12 C17 . . 119.4(3) ?
    C13 C12 O4 . . 118.8(3) ?
    C17 C12 O4 . . 121.6(2) ?
    O5 C13 C12 . . 125.7(3) ?
    O5 C13 C14 . . 113.8(2) ?
    C12 C13 C14 . . 120.5(3) ?
    C15 C14 C13 . . 120.4(3) ?
    C15 C14 C18 . . 132.1(3) ?
    C13 C14 C18 . . 107.5(3) ?
    C14 C15 C16 . . 118.9(3) ?
    C14 C15 H15 . . 120.5 ?
    C16 C15 H15 . . 120.5 ?
    C17 C16 C15 . . 120.6(3) ?
    C17 C16 H16 . . 119.7 ?
    C15 C16 H16 . . 119.7 ?
    C16 C17 C12 . . 120.1(3) ?
    C16 C17 H17 . . 120.0 ?
    C12 C17 H17 . . 120.0 ?
    C14 C18 C19 . . 102.8(2) ?
    C14 C18 H18A . . 111.2 ?
    C19 C18 H18A . . 111.2 ?
    C14 C18 H18B . . 111.2 ?
    C19 C18 H18B . . 111.2 ?
    H18A C18 H18B . . 109.1 ?
    O5 C19 C21 . . 107.2(3) ?
    O5 C19 C20 . . 106.7(2) ?
    C21 C19 C20 . . 112.7(3) ?
    O5 C19 C18 . . 105.2(2) ?
    C21 C19 C18 . . 114.2(3) ?
    C20 C19 C18 . . 110.2(3) ?
    C19 C20 H20A . . 109.5 ?
    C19 C20 H20B . . 109.5 ?
    H20A C20 H20B . . 109.5 ?
    C19 C20 H20C . . 109.5 ?
    H20A C20 H20C . . 109.5 ?
    H20B C20 H20C . . 109.5 ?
    C19 C21 H21A . . 109.5 ?
    C19 C21 H21B . . 109.5 ?
    H21A C21 H21B . . 109.5 ?
    C19 C21 H21C . . 109.5 ?
    H21A C21 H21C . . 109.5 ?
    H21B C21 H21C . . 109.5 ?
    C23 C22 C27 . . 119.0(3) ?
    C23 C22 O7 . . 120.6(3) ?
    C27 C22 O7 . . 120.0(3) ?
    O6 C23 C24 . . 114.8(3) ?
    O6 C23 C22 . . 124.4(3) ?
    C24 C23 C22 . . 120.8(3) ?
    C23 C24 C25 . . 120.2(3) ?
    C23 C24 C28 . . 107.7(3) ?
    C25 C24 C28 . . 131.9(3) ?
    C24 C25 C26 . . 119.2(3) ?
    C24 C25 H25 . . 120.4 ?
    C26 C25 H25 . . 120.4 ?
    C27 C26 C25 . . 120.3(3) ?
    C27 C26 H26 . . 119.8 ?
    C25 C26 H26 . . 119.8 ?
    C22 C27 C26 . . 120.4(3) ?
    C22 C27 H27 . . 119.8 ?
    C26 C27 H27 . . 119.8 ?
    C24 C28 C29 . . 103.2(3) ?
    C24 C28 H28A . . 111.1 ?
    C29 C28 H28A . . 111.1 ?
    C24 C28 H28B . . 111.1 ?
    C29 C28 H28B . . 111.1 ?
    H28A C28 H28B . . 109.1 ?
    O6 C29 C30 . . 107.0(3) ?
    O6 C29 C31 . . 105.6(3) ?
    C30 C29 C31 . . 112.6(3) ?
    O6 C29 C28 . . 105.3(3) ?
    C30 C29 C28 . . 111.7(4) ?
    C31 C29 C28 . . 114.1(4) ?
    C29 C30 H30A . . 109.5 ?
    C29 C30 H30B . . 109.5 ?
    H30A C30 H30B . . 109.5 ?
    C29 C30 H30C . . 109.5 ?
    H30A C30 H30C . . 109.5 ?
    H30B C30 H30C . . 109.5 ?
    C29 C31 H31A . . 109.5 ?
    C29 C31 H31B . . 109.5 ?
    H31A C31 H31B . . 109.5 ?
    C29 C31 H31C . . 109.5 ?
    H31A C31 H31C . . 109.5 ?
    H31B C31 H31C . . 109.5 ?
    O8 C32 O7 . . 127.3(3) ?
    O8 C32 O9 . . 126.9(3) ?
    O7 C32 O9 . . 105.8(3) ?
    C38 C33 C34 . . 119.4(3) ?
    C38 C33 O9 . . 122.7(3) ?
    C34 C33 O9 . . 117.7(3) ?
    O10 C34 C33 . . 125.1(3) ?
    O10 C34 C35 . . 114.2(3) ?
    C33 C34 C35 . . 120.8(3) ?
    C36 C35 C34 . . 119.8(3) ?
    C36 C35 C39 . . 133.1(3) ?
    C34 C35 C39 . . 107.1(3) ?
    C35 C36 C37 . . 119.2(3) ?
    C35 C36 H36 . . 120.4 ?
    C37 C36 H36 . . 120.4 ?
    C36 C37 C38 . . 121.0(3) ?
    C36 C37 H37 . . 119.5 ?
    C38 C37 H37 . . 119.5 ?
    C33 C38 C37 . . 119.9(3) ?
    C33 C38 H38 . . 120.1 ?
    C37 C38 H38 . . 120.1 ?
    C35 C39 C40 . . 102.7(2) ?
    C35 C39 H39A . . 111.2 ?
    C40 C39 H39A . . 111.2 ?
    C35 C39 H39B . . 111.2 ?
    C40 C39 H39B . . 111.2 ?
    H39A C39 H39B . . 109.1 ?
    O10 C40 C41 . . 107.2(3) ?
    O10 C40 C42 . . 105.8(3) ?
    C41 C40 C42 . . 112.7(3) ?
    O10 C40 C39 . . 104.4(2) ?
    C41 C40 C39 . . 111.2(3) ?
    C42 C40 C39 . . 114.7(3) ?
    C40 C41 H41A . . 109.5 ?
    C40 C41 H41B . . 109.5 ?
    H41A C41 H41B . . 109.5 ?
    C40 C41 H41C . . 109.5 ?
    H41A C41 H41C . . 109.5 ?
    H41B C41 H41C . . 109.5 ?
    C40 C42 H42A . . 109.5 ?
    C40 C42 H42B . . 109.5 ?
    H42A C42 H42B . . 109.5 ?
    C40 C42 H42C . . 109.5 ?
    H42A C42 H42C . . 109.5 ?
    H42B C42 H42C . . 109.5 ?
    C48 C43 C44 . . 119.0(4) ?
    C48 C43 O12 . . 120.0(4) ?
    C44 C43 O12 . . 120.9(3) ?
    O11 C44 C43 . . 124.2(3) ?
    O11 C44 C45 . . 114.1(3) ?
    C43 C44 C45 . . 121.7(3) ?
    C46 C45 C44 . . 118.8(4) ?
    C46 C45 C49 . . 133.9(4) ?
    C44 C45 C49 . . 107.3(3) ?
    C45 C46 C47 . . 119.6(4) ?
    C45 C46 H46 . . 120.2 ?
    C47 C46 H46 . . 120.2 ?
    C48 C47 C46 . . 120.6(4) ?
    C48 C47 H47 . . 119.7 ?
    C46 C47 H47 . . 119.7 ?
    C43 C48 C47 . . 120.3(4) ?
    C43 C48 H48 . . 119.8 ?
    C47 C48 H48 . . 119.8 ?
    C45 C49 C50 . . 103.0(3) ?
    C45 C49 H49A . . 111.2 ?
    C50 C49 H49A . . 111.2 ?
    C45 C49 H49B . . 111.2 ?
    C50 C49 H49B . . 111.2 ?
    H49A C49 H49B . . 109.1 ?
    O11 C50 C51 . . 104.9(3) ?
    O11 C50 C52 . . 107.6(3) ?
    C51 C50 C52 . . 110.5(4) ?
    O11 C50 C49 . . 105.7(3) ?
    C51 C50 C49 . . 113.2(3) ?
    C52 C50 C49 . . 114.2(3) ?
    C50 C51 H51A . . 109.5 ?
    C50 C51 H51B . . 109.5 ?
    H51A C51 H51B . . 109.5 ?
    C50 C51 H51C . . 109.5 ?
    H51A C51 H51C . . 109.5 ?
    H51B C51 H51C . . 109.5 ?
    C50 C52 H52A . . 109.5 ?
    C50 C52 H52B . . 109.5 ?
    H52A C52 H52B . . 109.5 ?
    C50 C52 H52C . . 109.5 ?
    H52A C52 H52C . . 109.5 ?
    H52B C52 H52C . . 109.5 ?
    O13 C53 O14 . . 128.1(3) ?
    O13 C53 O12 . . 126.9(3) ?
    O14 C53 O12 . . 104.9(3) ?
    C55 C54 C59 . . 119.6(3) ?
    C55 C54 O14 . . 118.5(3) ?
    C59 C54 O14 . . 121.6(3) ?
    O15 C55 C54 . . 124.6(3) ?
    O15 C55 C56 . . 114.6(3) ?
    C54 C55 C56 . . 120.8(3) ?
    C57 C56 C55 . . 119.9(4) ?
    C57 C56 C60 . . 133.1(4) ?
    C55 C56 C60 . . 107.0(3) ?
    C56 C57 C58 . . 118.8(4) ?
    C56 C57 H57 . . 120.6 ?
    C58 C57 H57 . . 120.6 ?
    C59 C58 C57 . . 120.7(4) ?
    C59 C58 H58 . . 119.6 ?
    C57 C58 H58 . . 119.6 ?
    C54 C59 C58 . . 120.1(4) ?
    C54 C59 H59 . . 119.9 ?
    C58 C59 H59 . . 119.9 ?
    C56 C60 C61 . . 103.4(3) ?
    C56 C60 H60A . . 111.1 ?
    C61 C60 H60A . . 111.1 ?
    C56 C60 H60B . . 111.1 ?
    C61 C60 H60B . . 111.1 ?
    H60A C60 H60B . . 109.1 ?
    C63B C61 O15 . . 108.3(6) ?
    C63B C61 C62B . . 115.9(6) ?
    O15 C61 C62B . . 103.4(4) ?
    C63B C61 C60 . . 116.5(6) ?
    O15 C61 C60 . . 106.1(3) ?
    C62B C61 C60 . . 105.5(6) ?
    O15 C61 C63 . . 103.3(7) ?
    C62B C61 C63 . . 130.6(8) ?
    C60 C61 C63 . . 105.9(6) ?
    C63B C61 C62 . . 86.5(8) ?
    O15 C61 C62 . . 108.9(6) ?
    C60 C61 C62 . . 128.5(9) ?
    C63 C61 C62 . . 101.4(11) ?
    C61 C62 H62A . . 109.5 ?
    C61 C62 H62B . . 109.5 ?
    H62A C62 H62B . . 109.5 ?
    C61 C62 H62C . . 109.5 ?
    H62A C62 H62C . . 109.5 ?
    H62B C62 H62C . . 109.5 ?
    C61 C63 H63A . . 109.5 ?
    C61 C63 H63B . . 109.5 ?
    H63A C63 H63B . . 109.5 ?
    C61 C63 H63C . . 109.5 ?
    H63A C63 H63C . . 109.5 ?
    H63B C63 H63C . . 109.5 ?
    C61 C62B H62D . . 109.5 ?
    C61 C62B H62E . . 109.5 ?
    H62D C62B H62E . . 109.5 ?
    C61 C62B H62F . . 109.5 ?
    H62D C62B H62F . . 109.5 ?
    H62E C62B H62F . . 109.5 ?
    C61 C63B H63D . . 109.5 ?
    C61 C63B H63E . . 109.5 ?
    H63D C63B H63E . . 109.5 ?
    C61 C63B H63F . . 109.5 ?
    H63D C63B H63F . . 109.5 ?
    H63E C63B H63F . . 109.5 ?
    C2 O1 C8 . . 106.6(2) ?
    C11 O2 C1 . . 114.8(2) ?
    C11 O4 C12 . . 116.9(2) ?
    C13 O5 C19 . . 107.2(2) ?
    C23 O6 C29 . . 107.4(2) ?
    C32 O7 C22 . . 116.2(2) ?
    C32 O9 C33 . . 117.8(2) ?
    C34 O10 C40 . . 106.6(2) ?
    C44 O11 C50 . . 107.3(2) ?
    C53 O12 C43 . . 116.0(3) ?
    C53 O14 C54 . . 117.8(3) ?
    C55 O15 C61 . . 107.2(3) ?
loop_
    _geom_torsion_atom_site_label_1
    _geom_torsion_atom_site_label_2
    _geom_torsion_atom_site_label_3
    _geom_torsion_atom_site_label_4
    _geom_torsion_site_symmetry_1
    _geom_torsion_site_symmetry_2
    _geom_torsion_site_symmetry_3
    _geom_torsion_site_symmetry_4
    _geom_torsion
    _geom_torsion_publ_flag
    C6 C1 C2 O1 . . . . 179.3(3) ?
    O2 C1 C2 O1 . . . . -4.3(4) ?
    C6 C1 C2 C3 . . . . 0.7(4) ?
    O2 C1 C2 C3 . . . . 177.0(2) ?
    O1 C2 C3 C4 . . . . -178.4(3) ?
    C1 C2 C3 C4 . . . . 0.4(4) ?
    O1 C2 C3 C7 . . . . -0.9(4) ?
    C1 C2 C3 C7 . . . . 177.9(3) ?
    C2 C3 C4 C5 . . . . -1.1(4) ?
    C7 C3 C4 C5 . . . . -177.9(3) ?
    C3 C4 C5 C6 . . . . 0.8(5) ?
    C2 C1 C6 C5 . . . . -0.9(4) ?
    O2 C1 C6 C5 . . . . -177.2(3) ?
    C4 C5 C6 C1 . . . . 0.2(5) ?
    C2 C3 C7 C8 . . . . 11.0(3) ?
    C4 C3 C7 C8 . . . . -171.8(3) ?
    C3 C7 C8 O1 . . . . -16.6(3) ?
    C3 C7 C8 C10 . . . . 99.1(3) ?
    C3 C7 C8 C9 . . . . -132.3(3) ?
    C17 C12 C13 O5 . . . . 179.3(3) ?
    O4 C12 C13 O5 . . . . -5.1(4) ?
    C17 C12 C13 C14 . . . . -0.8(4) ?
    O4 C12 C13 C14 . . . . 174.8(2) ?
    O5 C13 C14 C15 . . . . -177.7(3) ?
    C12 C13 C14 C15 . . . . 2.4(4) ?
    O5 C13 C14 C18 . . . . 3.2(3) ?
    C12 C13 C14 C18 . . . . -176.7(3) ?
    C13 C14 C15 C16 . . . . -1.6(4) ?
    C18 C14 C15 C16 . . . . 177.3(3) ?
    C14 C15 C16 C17 . . . . -0.8(5) ?
    C15 C16 C17 C12 . . . . 2.4(5) ?
    C13 C12 C17 C16 . . . . -1.6(4) ?
    O4 C12 C17 C16 . . . . -177.0(3) ?
    C15 C14 C18 C19 . . . . 167.9(3) ?
    C13 C14 C18 C19 . . . . -13.1(3) ?
    C14 C18 C19 O5 . . . . 17.8(3) ?
    C14 C18 C19 C21 . . . . 135.0(3) ?
    C14 C18 C19 C20 . . . . -96.9(3) ?
    C27 C22 C23 O6 . . . . 176.0(3) ?
    O7 C22 C23 O6 . . . . 2.4(5) ?
    C27 C22 C23 C24 . . . . -1.1(5) ?
    O7 C22 C23 C24 . . . . -174.7(3) ?
    O6 C23 C24 C25 . . . . -177.3(3) ?
    C22 C23 C24 C25 . . . . 0.1(5) ?
    O6 C23 C24 C28 . . . . -1.6(5) ?
    C22 C23 C24 C28 . . . . 175.8(3) ?
    C23 C24 C25 C26 . . . . 0.4(6) ?
    C28 C24 C25 C26 . . . . -174.1(4) ?
    C24 C25 C26 C27 . . . . 0.1(5) ?
    C23 C22 C27 C26 . . . . 1.7(5) ?
    O7 C22 C27 C26 . . . . 175.3(3) ?
    C25 C26 C27 C22 . . . . -1.2(5) ?
    C23 C24 C28 C29 . . . . 9.1(5) ?
    C25 C24 C28 C29 . . . . -175.9(4) ?
    C24 C28 C29 O6 . . . . -12.7(5) ?
    C24 C28 C29 C30 . . . . 103.0(4) ?
    C24 C28 C29 C31 . . . . -128.0(4) ?
    C38 C33 C34 O10 . . . . 179.9(3) ?
    O9 C33 C34 O10 . . . . 5.4(4) ?
    C38 C33 C34 C35 . . . . 0.4(5) ?
    O9 C33 C34 C35 . . . . -174.1(3) ?
    O10 C34 C35 C36 . . . . 178.9(3) ?
    C33 C34 C35 C36 . . . . -1.5(5) ?
    O10 C34 C35 C39 . . . . -2.6(4) ?
    C33 C34 C35 C39 . . . . 177.1(3) ?
    C34 C35 C36 C37 . . . . 1.1(5) ?
    C39 C35 C36 C37 . . . . -177.0(4) ?
    C35 C36 C37 C38 . . . . 0.5(5) ?
    C34 C33 C38 C37 . . . . 1.2(5) ?
    O9 C33 C38 C37 . . . . 175.4(3) ?
    C36 C37 C38 C33 . . . . -1.6(5) ?
    C36 C35 C39 C40 . . . . -166.5(4) ?
    C34 C35 C39 C40 . . . . 15.2(3) ?
    C35 C39 C40 O10 . . . . -21.6(3) ?
    C35 C39 C40 C41 . . . . 93.7(3) ?
    C35 C39 C40 C42 . . . . -136.8(3) ?
    C48 C43 C44 O11 . . . . -177.1(3) ?
    O12 C43 C44 O11 . . . . -0.8(5) ?
    C48 C43 C44 C45 . . . . 2.8(5) ?
    O12 C43 C44 C45 . . . . 179.0(3) ?
    O11 C44 C45 C46 . . . . 178.1(3) ?
    C43 C44 C45 C46 . . . . -1.7(5) ?
    O11 C44 C45 C49 . . . . 0.8(4) ?
    C43 C44 C45 C49 . . . . -179.0(3) ?
    C44 C45 C46 C47 . . . . 0.0(5) ?
    C49 C45 C46 C47 . . . . 176.4(4) ?
    C45 C46 C47 C48 . . . . 0.7(6) ?
    C44 C43 C48 C47 . . . . -2.1(6) ?
    O12 C43 C48 C47 . . . . -178.4(3) ?
    C46 C47 C48 C43 . . . . 0.4(6) ?
    C46 C45 C49 C50 . . . . 173.2(4) ?
    C44 C45 C49 C50 . . . . -10.0(4) ?
    C45 C49 C50 O11 . . . . 15.1(4) ?
    C45 C49 C50 C51 . . . . -99.2(4) ?
    C45 C49 C50 C52 . . . . 133.2(4) ?
    C59 C54 C55 O15 . . . . 178.3(3) ?
    O14 C54 C55 O15 . . . . -8.3(5) ?
    C59 C54 C55 C56 . . . . -3.5(5) ?
    O14 C54 C55 C56 . . . . 169.9(3) ?
    O15 C55 C56 C57 . . . . -178.2(3) ?
    C54 C55 C56 C57 . . . . 3.3(5) ?
    O15 C55 C56 C60 . . . . 4.2(4) ?
    C54 C55 C56 C60 . . . . -174.3(3) ?
    C55 C56 C57 C58 . . . . -0.7(6) ?
    C60 C56 C57 C58 . . . . 176.2(4) ?
    C56 C57 C58 C59 . . . . -1.8(6) ?
    C55 C54 C59 C58 . . . . 1.0(6) ?
    O14 C54 C59 C58 . . . . -172.2(3) ?
    C57 C58 C59 C54 . . . . 1.7(6) ?
    C57 C56 C60 C61 . . . . 172.2(4) ?
    C55 C56 C60 C61 . . . . -10.7(4) ?
    C56 C60 C61 C63B . . . . -107.4(7) ?
    C56 C60 C61 O15 . . . . 13.2(4) ?
    C56 C60 C61 C62B . . . . 122.5(5) ?
    C56 C60 C61 C63 . . . . -96.2(7) ?
    C56 C60 C61 C62 . . . . 144.6(10) ?
    C1 C2 O1 C8 . . . . 170.9(3) ?
    C3 C2 O1 C8 . . . . -10.3(3) ?
    C10 C8 O1 C2 . . . . -103.1(3) ?
    C9 C8 O1 C2 . . . . 137.4(3) ?
    C7 C8 O1 C2 . . . . 16.6(3) ?
    O3 C11 O2 C1 . . . . 12.7(4) ?
    O4 C11 O2 C1 . . . . -168.3(2) ?
    C2 C1 O2 C11 . . . . 65.4(3) ?
    C6 C1 O2 C11 . . . . -118.3(3) ?
    O3 C11 O4 C12 . . . . -8.4(4) ?
    O2 C11 O4 C12 . . . . 172.7(2) ?
    C13 C12 O4 C11 . . . . 129.4(3) ?
    C17 C12 O4 C11 . . . . -55.2(4) ?
    C12 C13 O5 C19 . . . . -171.2(3) ?
    C14 C13 O5 C19 . . . . 8.8(3) ?
    C21 C19 O5 C13 . . . . -138.6(3) ?
    C20 C19 O5 C13 . . . . 100.4(3) ?
    C18 C19 O5 C13 . . . . -16.7(3) ?
    C24 C23 O6 C29 . . . . -7.1(4) ?
    C22 C23 O6 C29 . . . . 175.6(3) ?
    C30 C29 O6 C23 . . . . -106.6(3) ?
    C31 C29 O6 C23 . . . . 133.3(3) ?
    C28 C29 O6 C23 . . . . 12.4(4) ?
    O8 C32 O7 C22 . . . . -13.8(5) ?
    O9 C32 O7 C22 . . . . 166.8(2) ?
    C23 C22 O7 C32 . . . . -63.1(4) ?
    C27 C22 O7 C32 . . . . 123.4(3) ?
    O8 C32 O9 C33 . . . . 5.0(5) ?
    O7 C32 O9 C33 . . . . -175.6(2) ?
    C38 C33 O9 C32 . . . . 57.3(4) ?
    C34 C33 O9 C32 . . . . -128.3(3) ?
    C33 C34 O10 C40 . . . . 168.4(3) ?
    C35 C34 O10 C40 . . . . -12.0(3) ?
    C41 C40 O10 C34 . . . . -97.2(3) ?
    C42 C40 O10 C34 . . . . 142.3(3) ?
    C39 C40 O10 C34 . . . . 20.9(3) ?
    C43 C44 O11 C50 . . . . -170.8(3) ?
    C45 C44 O11 C50 . . . . 9.4(4) ?
    C51 C50 O11 C44 . . . . 104.7(3) ?
    C52 C50 O11 C44 . . . . -137.7(3) ?
    C49 C50 O11 C44 . . . . -15.2(3) ?
    O13 C53 O12 C43 . . . . 3.5(5) ?
    O14 C53 O12 C43 . . . . -175.4(3) ?
    C48 C43 O12 C53 . . . . -109.8(4) ?
    C44 C43 O12 C53 . . . . 73.9(4) ?
    O13 C53 O14 C54 . . . . 1.4(6) ?
    O12 C53 O14 C54 . . . . -179.6(3) ?
    C55 C54 O14 C53 . . . . 116.1(4) ?
    C59 C54 O14 C53 . . . . -70.7(4) ?
    C54 C55 O15 C61 . . . . -177.0(3) ?
    C56 C55 O15 C61 . . . . 4.6(4) ?
    C63B C61 O15 C55 . . . . 114.5(7) ?
    C62B C61 O15 C55 . . . . -122.1(6) ?
    C60 C61 O15 C55 . . . . -11.3(4) ?
    C63 C61 O15 C55 . . . . 99.9(7) ?
    C62 C61 O15 C55 . . . . -152.9(11) ?
data_global
_journal_date_recd_electronic     2010-12-24
_journal_date_accepted     2011-01-05
_journal_name_full     'Acta Crystallographica, Section E'
_journal_year     2011
_journal_volume     67
_journal_issue      2
_journal_page_first     o338
_journal_page_last     o338
_journal_paper_category     QO
_journal_coeditor_code     BT5448
_publ_contact_author_name     'Ai-Xi Hu'
_publ_contact_author_address
;
College of Chemistry and Chemical Engineering, Hunan University, Changsha,
410082, People's Republic of China
;
_publ_contact_author_email     axhu0731@yahoo.com.cn
_publ_contact_author_fax     ?
_publ_contact_author_phone     '8613974825738'
_publ_section_title
;
Bis(2,2-dimethyl-2,3-dihydro-1-benzofuran-7-yl) carbonate
;
loop_
    _publ_author_name
    _publ_author_footnote
    _publ_author_address
    'Yang, Lin-Tao' .
;
College of Chemistry and Chemical Engineering, Hunan University
Changsha 410082, People's Republic of China
;
    'Luo, Xian-Fu' .
;
College of Chemistry and Chemical Engineering, Hunan University
Changsha 410082, People's Republic of China
;
    'Hu, Ai-Xi' .
;
College of Chemistry and Chemical Engineering, Hunan University
Changsha 410082, People's Republic of China
;
    'Wang, Yu' .
;
Hunan Research Institute of Chemical Industry, Changsha 410007,
People's Republic of China
;
