# Supplementary material for: Bis(2,2-dimethyl-2,3-dihydro-1-benzofuran-7-yl) carbonate
Source: Acta Crystallogr Sect E Struct Rep Online. 2011 Jan 12;67(Pt 2):o338. doi: 10.1107/S1600536811000341 (PMC3051643; doi:10.1107/S1600536811000341)
Supplement: Supplementary file 2 [file e-67-0o338-Isup2.hkl]

# 
# h,k,l, Fc-squared, Fo-squared, sigma(Fo-squared) and status flag 
# 
data_I
_shelx_title ' aa in Pna2(1)' 
_shelx_refln_list_code          4 
_shelx_F_calc_maximum      586.62 
_exptl_crystal_F_000      2256.00 
_reflns_d_resolution_high  0.7811 
 
loop_ 
 _symmetry_equiv_pos_as_xyz 
 'x, y, z' 
 '-x, -y, z+1/2' 
 'x+1/2, -y+1/2, z' 
 '-x+1/2, y+1/2, z+1/2' 
 
_cell_length_a    16.6409 
_cell_length_b    23.2581 
_cell_length_c    14.5045 
_cell_angle_alpha  90.000 
_cell_angle_beta   90.000 
_cell_angle_gamma  90.000 
 
_shelx_F_squared_multiplier     1.000 
 
loop_ 
 _refln_index_h 
 _refln_index_k 
 _refln_index_l 
 _refln_F_squared_calc 
 _refln_F_squared_meas 
 _refln_F_squared_sigma 
 _refln_observed_status 
   4   0   0    42354.78    41194.36    795.54 o 
   6   0   0     1294.00     1319.80    112.65 o 
   8   0   0     1430.69     1336.56     26.66 o 
  10   0   0       18.27       -2.73      7.48 o 
  12   0   0     2967.29     2872.25     93.17 o 
  14   0   0      450.07      468.77     20.27 o 
  16   0   0      609.54      545.80     22.67 o 
  18   0   0      714.45      783.70     43.63 o 
   1   1   0      206.89      112.80      4.36 o 
   2   1   0      304.35      302.74      4.42 o 
   3   1   0      115.82      100.27      4.36 o 
   4   1   0     6121.07     6307.92     73.04 o 
   5   1   0       26.23       13.86      4.68 o 
   6   1   0      264.61      267.15      7.54 o 
   7   1   0      212.04      210.41      7.41 o 
   8   1   0     4717.55     5196.48     66.16 o 
   9   1   0      204.79      203.92      9.03 o 
  10   1   0       60.30       47.02      8.86 o 
  11   1   0       30.28       24.67      6.05 o 
  12   1   0      334.42      275.04     15.91 o 
  13   1   0       16.34       16.84      7.22 o 
  14   1   0       35.05       23.15     10.43 o 
  15   1   0      354.06      352.64     17.27 o 
  16   1   0      126.33      130.71     13.14 o 
  17   1   0       78.35       66.78     13.71 o 
  18   1   0       75.52       49.86     16.97 o 
  19   1   0      147.52      136.17     29.60 o 
   0   2   0     1580.00     1070.70     22.75 o 
   1   2   0     3561.32     3321.55     44.48 o 
   2   2   0      340.74      355.29      5.07 o 
   3   2   0       82.38       65.76      3.78 o 
   4   2   0      540.37      494.58      7.76 o 
   5   2   0       11.39        7.49      2.51 o 
   6   2   0      554.72      503.78      9.03 o 
   7   2   0      188.59      160.59      5.92 o 
   8   2   0        6.14       -0.01      3.70 o 
   9   2   0      236.78      217.00      9.45 o 
  10   2   0     1558.82     1408.79     24.38 o 
  11   2   0     1984.06     2045.51     41.01 o 
  12   2   0        1.01        1.26      6.31 o 
  13   2   0      324.98      299.01     13.27 o 
  14   2   0      196.85      215.39     12.92 o 
  15   2   0      128.71      121.39     12.34 o 
  16   2   0      504.33      553.69     23.05 o 
  17   2   0       68.00       42.20     19.51 o 
  18   2   0       23.52       49.07     23.06 o 
  19   2   0      389.12      363.96     37.70 o 
  20   2   0       87.62      130.88     31.78 o 
   1   3   0    68821.12    65479.46   1808.13 o 
   2   3   0    11475.87    11104.95    107.42 o 
   3   3   0    14568.27    14567.21    141.01 o 
   4   3   0     1924.52     1913.20     21.66 o 
   5   3   0     2999.42     2867.47     59.28 o 
   6   3   0    15792.89    17086.25    166.28 o 
   7   3   0     1498.08     1536.52     20.07 o 
   8   3   0      210.85      181.45      6.91 o 
   9   3   0       65.75       45.00      5.44 o 
  10   3   0      222.22      237.83     14.23 o 
  11   3   0     2111.70     2056.41     28.26 o 
  12   3   0     3819.06     3549.79     43.51 o 
  13   3   0        0.96      -11.05     11.05 o 
  14   3   0     3386.08     3582.95     45.74 o 
  15   3   0      272.07      289.47     14.75 o 
  16   3   0      132.19       99.24     13.02 o 
  17   3   0       28.03       33.21     15.73 o 
  18   3   0        0.01        2.24     27.27 o 
  19   3   0      389.67      458.69     37.08 o 
  20   3   0      101.37      148.33     34.90 o 
  21   3   0       43.74       15.58     34.90 o 
   0   4   0     1761.05     1334.70    172.32 o 
   1   4   0      761.98      486.46     14.02 o 
   2   4   0      999.68      987.86     11.92 o 
   3   4   0     8269.69     8446.46     73.76 o 
   4   4   0        2.88        2.65      4.32 o 
   5   4   0     1582.74     1479.48     18.25 o 
   6   4   0       79.89       60.29      4.23 o 
   7   4   0     2699.41     2851.24     32.78 o 
   8   4   0      449.05      453.46     10.08 o 
   9   4   0      886.01      883.25     15.22 o 
  10   4   0     2816.62     2938.26     47.77 o 
  11   4   0      523.70      558.29     14.36 o 
  12   4   0       16.81       27.24     11.12 o 
  13   4   0      215.24      223.06     11.14 o 
  14   4   0      646.73      617.06     16.15 o 
  15   4   0       59.05       48.63      9.71 o 
  16   4   0       25.03       29.16     14.59 o 
  17   4   0       51.48       46.43     16.14 o 
  18   4   0       73.13       85.96     18.94 o 
  19   4   0        2.45      -17.43     17.43 o 
  20   4   0       13.92       19.32     33.03 o 
  21   4   0       10.34      -15.89     32.41 o 
   1   5   0        4.17        2.24      2.61 o 
   2   5   0     2870.35     2615.68     27.75 o 
   3   5   0     2809.48     2853.62     34.68 o 
   4   5   0    10317.70    10875.34     94.69 o 
   5   5   0     3068.84     2928.33     35.58 o 
   6   5   0     1303.58     1343.51     17.72 o 
   7   5   0     1336.47     1346.22     21.86 o 
   8   5   0      301.96      287.61      8.45 o 
   9   5   0     1827.12     2050.36     29.15 o 
  10   5   0      222.37      222.98      9.08 o 
  11   5   0        6.39       -5.83      5.83 o 
  12   5   0        0.09        1.29      6.73 o 
  13   5   0      822.55      770.17     16.99 o 
  14   5   0       32.88       50.72      8.86 o 
  15   5   0      152.24      171.54     17.73 o 
  16   5   0      943.17      973.91     31.61 o 
  17   5   0        9.12       -3.54     14.86 o 
  18   5   0       10.67      -17.12     38.02 o 
  19   5   0        1.20      -17.71     17.71 o 
  20   5   0      110.94      143.65     35.52 o 
   0   6   0    37581.51    37080.46    715.77 o 
   1   6   0     3381.27     3621.74     53.30 o 
   2   6   0       43.92       76.81      3.45 o 
   3   6   0     1519.85     1437.40     17.36 o 
   4   6   0     2635.99     2464.32     24.24 o 
   5   6   0      161.91      151.69      6.52 o 
   6   6   0     5981.97     5415.61     56.68 o 
   7   6   0        5.91       10.83      4.00 o 
   8   6   0    11620.79    12291.91    123.10 o 
   9   6   0     3993.00     4005.18     45.65 o 
  10   6   0        0.52        2.56      5.56 o 
  11   6   0      206.62      234.86     10.22 o 
  12   6   0      601.86      623.36     14.77 o 
  13   6   0      418.87      398.00     12.98 o 
  14   6   0        3.56       -4.04      9.35 o 
  15   6   0       19.97       19.65     13.83 o 
  16   6   0      425.67      394.94     22.12 o 
  17   6   0       97.21      104.55     17.93 o 
  18   6   0       35.71       26.90     17.59 o 
  19   6   0        0.51      -19.55     22.90 o 
  20   6   0       51.03       57.62     22.32 o 
   1   7   0      562.62      503.80     11.55 o 
   2   7   0      354.22      326.17      6.58 o 
   3   7   0      102.14       98.30      4.57 o 
   4   7   0     2313.30     2124.78     24.69 o 
   5   7   0      291.67      338.91      6.51 o 
   6   7   0     1426.95     1517.46     17.50 o 
   7   7   0       48.10       49.54      9.44 o 
   8   7   0        0.27       -4.36      4.36 o 
   9   7   0       66.69       63.34      6.19 o 
  10   7   0     1873.98     2012.83     27.41 o 
  11   7   0      878.37      839.78     16.56 o 
  12   7   0      842.58      814.92     17.11 o 
  13   7   0      566.45      523.11     16.94 o 
  14   7   0      503.97      509.96     24.46 o 
  15   7   0      100.15       78.65     19.94 o 
  16   7   0       54.34       57.55     15.75 o 
  17   7   0        8.11        3.24     15.39 o 
  18   7   0        0.82      -17.08     17.08 o 
  19   7   0        2.16      -10.67     18.35 o 
  20   7   0       71.70       61.07     21.74 o 
   0   8   0     1937.83     1792.39     42.69 o 
   1   8   0      907.82      862.23     17.27 o 
   2   8   0     4222.73     4108.45    114.65 o 
   3   8   0     7710.57     8242.62     95.26 o 
   4   8   0     1940.87     2041.02     24.36 o 
   5   8   0     2184.04     2471.02     25.26 o 
   6   8   0     3570.91     3944.87     38.12 o 
   7   8   0     1437.13     1432.30     17.33 o 
   8   8   0     3402.73     3682.61     37.07 o 
   9   8   0      240.43      256.29      8.80 o 
  10   8   0     3409.57     3620.74     43.13 o 
  11   8   0     2194.55     2341.83     31.52 o 
  12   8   0       77.49       76.40     10.00 o 
  13   8   0       25.89        5.32      8.92 o 
  14   8   0      771.97      784.77     27.87 o 
  15   8   0       74.84       92.27     16.73 o 
  16   8   0      499.79      504.53     24.89 o 
  17   8   0        9.79       -4.13     16.31 o 
  18   8   0       11.24       23.57     17.95 o 
  19   8   0        0.06       -7.94     27.11 o 
  20   8   0       31.97       20.60     37.55 o 
   1   9   0       56.01       71.83     10.10 o 
   2   9   0      126.29      165.84      8.36 o 
   3   9   0      390.48      399.59      8.48 o 
   4   9   0      111.19       93.81     10.31 o 
   5   9   0       98.60       60.13      5.02 o 
   6   9   0     8056.63     8997.50     80.86 o 
   7   9   0     1454.92     1620.53     19.18 o 
   8   9   0        1.79       -2.18      4.95 o 
   9   9   0        0.01       -0.45      4.58 o 
  10   9   0      582.00      550.55     12.90 o 
  11   9   0        7.64        0.68      7.62 o 
  12   9   0      808.75      760.19     19.75 o 
  13   9   0      173.25      172.57     21.97 o 
  14   9   0       15.13       13.56     12.78 o 
  15   9   0      132.41      126.69     16.63 o 
  16   9   0       19.32       29.71     15.89 o 
  17   9   0        0.95       -5.02     19.79 o 
  18   9   0      135.55      159.13     64.66 o 
  19   9   0       39.95       31.32     30.38 o 
  20   9   0       61.02       73.18     22.99 o 
   0  10   0      146.22      138.04     10.91 o 
   1  10   0       61.87       70.03      9.53 o 
   2  10   0      108.96       79.58      6.83 o 
   3  10   0     3227.79     3204.64     46.01 o 
   4  10   0        2.50       -3.96      3.96 o 
   5  10   0      629.25      617.31     11.70 o 
   6  10   0     2628.25     2658.65     27.92 o 
   7  10   0     1419.23     1289.52     16.55 o 
   8  10   0       36.15       20.94      4.51 o 
   9  10   0      284.78      286.04      8.12 o 
  10  10   0      248.93      238.57     18.54 o 
  11  10   0      252.46      264.39     12.91 o 
  12  10   0       49.86       44.54     13.08 o 
  13  10   0       66.75       76.12     30.38 o 
  14  10   0      594.57      594.09     25.33 o 
  15  10   0      230.10      272.70     32.10 o 
  16  10   0        0.36      -15.30     15.30 o 
  17  10   0       44.65       41.51     17.30 o 
  18  10   0        0.64      -18.13     18.13 o 
  19  10   0        0.67       -0.45     20.71 o 
  20  10   0       42.78       60.76     31.47 o 
   1  11   0      325.42      345.95     13.56 o 
   2  11   0     1133.25     1101.19     23.11 o 
   3  11   0     7394.73     7477.79     76.74 o 
   4  11   0     7624.04     8148.27     83.34 o 
   5  11   0     3263.34     3318.59     38.33 o 
   6  11   0      350.42      362.19     12.88 o 
   7  11   0      573.42      561.31     10.19 o 
   8  11   0     2126.13     2241.05     25.46 o 
   9  11   0      596.80      630.09     16.14 o 
  10  11   0       21.83       34.90      7.76 o 
  11  11   0      150.93      109.46     14.06 o 
  12  11   0      912.38      975.40     29.42 o 
  13  11   0      526.66      534.06     24.15 o 
  14  11   0        2.69      -11.39     13.66 o 
  15  11   0        2.65       -3.12     15.20 o 
  16  11   0       79.49       52.01     24.31 o 
  17  11   0       13.22       20.11     16.23 o 
  18  11   0       42.56        7.84     18.93 o 
  19  11   0      103.85      111.51     22.56 o 
   0  12   0     3312.65     3490.36     80.08 o 
   1  12   0      348.23      337.11     12.22 o 
   2  12   0       15.76        9.58      5.26 o 
   3  12   0      176.44      166.54     14.03 o 
   4  12   0      659.73      722.84     13.48 o 
   5  12   0      828.35      971.61     16.06 o 
   6  12   0       73.16       55.65      6.07 o 
   7  12   0      262.23      245.77      7.50 o 
   8  12   0       45.65       35.26      7.02 o 
   9  12   0      295.17      270.54     21.39 o 
  10  12   0      154.19      137.79     10.54 o 
  11  12   0        7.19      -10.25     12.11 o 
  12  12   0        0.22       -4.84     11.97 o 
  13  12   0       34.94       41.69     14.96 o 
  14  12   0      289.20      291.93     22.58 o 
  15  12   0       91.20       79.07     28.67 o 
  16  12   0        2.08       -4.46     15.11 o 
  17  12   0       56.13       33.26     29.29 o 
  18  12   0       13.00       -5.56     18.91 o 
  19  12   0        2.81      -20.60     20.60 o 
   1  13   0     1297.91     1260.69     26.43 o 
   2  13   0       22.23        2.20      9.04 o 
   3  13   0     1734.53     1790.00     24.08 o 
   4  13   0     5001.14     5500.20     59.60 o 
   5  13   0       34.11       42.01      6.09 o 
   6  13   0      460.85      421.09     11.00 o 
   7  13   0      299.37      295.38      9.96 o 
   8  13   0      451.11      425.90     11.73 o 
   9  13   0      149.53      151.33     12.95 o 
  10  13   0      105.66       75.04     27.27 o 
  11  13   0      170.17      181.84     17.85 o 
  12  13   0       30.35      -17.07     19.94 o 
  13  13   0       53.75       69.13     16.17 o 
  14  13   0       40.65        3.31     14.06 o 
  15  13   0       22.80       18.07     16.19 o 
  16  13   0       70.92       73.52     18.84 o 
  17  13   0       38.88       48.00     19.48 o 
  18  13   0      241.79      314.17     28.20 o 
  19  13   0      114.36      171.99     25.66 o 
   0  14   0      107.91      105.32     13.71 o 
   1  14   0      539.23      594.81     28.67 o 
   2  14   0     2387.79     2550.85     65.75 o 
   3  14   0      156.51      199.29      9.05 o 
   4  14   0       25.06       19.48      5.62 o 
   5  14   0       93.19       71.82     13.67 o 
   6  14   0     3128.59     3127.29     38.35 o 
   7  14   0       19.21       18.91      6.37 o 
   8  14   0       19.63       14.85      8.91 o 
   9  14   0      452.21      432.34     22.52 o 
  10  14   0        0.10        3.05     12.63 o 
  11  14   0      648.08      631.02     25.67 o 
  12  14   0       86.72       81.98     20.57 o 
  13  14   0        4.16        2.88     15.20 o 
  14  14   0       17.80       28.13     25.08 o 
  15  14   0      338.85      375.49     24.02 o 
  16  14   0      288.53      274.77     32.87 o 
  17  14   0        1.11       31.16     27.89 o 
  18  14   0      109.72      138.83     24.23 o 
   1  15   0      185.33      214.89     11.87 o 
   2  15   0        0.72       12.66     13.40 o 
   3  15   0      323.11      286.03     40.51 o 
   4  15   0       27.49       22.79      5.84 o 
   5  15   0      148.43      114.95      8.15 o 
   6  15   0      743.81      841.83     16.29 o 
   7  15   0        2.11       -4.44      6.33 o 
   8  15   0      123.94      106.14     10.47 o 
   9  15   0       14.57       15.77     12.16 o 
  10  15   0       27.69       17.14     13.66 o 
  11  15   0      771.98      803.16     38.64 o 
  12  15   0      939.98      957.32     32.27 o 
  13  15   0       88.84       91.09     18.49 o 
  14  15   0      473.58      523.95     26.77 o 
  15  15   0       48.59       22.77     17.84 o 
  16  15   0       60.49       53.13     19.83 o 
  17  15   0       26.61       26.37     20.49 o 
  18  15   0        0.04        0.31     21.03 o 
   0  16   0      485.29      416.31     22.44 o 
   1  16   0        5.95       14.65      8.37 o 
   2  16   0       69.50       43.20      8.34 o 
   3  16   0      507.56      440.76     72.61 o 
   4  16   0      796.46      759.54     17.89 o 
   5  16   0     2542.07     2552.71     33.48 o 
   6  16   0       20.16       13.47      6.86 o 
   7  16   0        6.02        3.83      7.13 o 
   8  16   0     1029.12     1100.94     23.86 o 
   9  16   0      146.33      171.63     17.59 o 
  10  16   0     1530.72     1452.57     38.54 o 
  11  16   0       30.05       47.05     15.86 o 
  12  16   0       60.50       58.58     16.31 o 
  13  16   0      264.70      259.79     22.58 o 
  14  16   0      657.76      794.95     31.29 o 
  15  16   0       54.95       69.95     18.47 o 
  16  16   0       52.34       33.89     30.85 o 
  17  16   0      238.21      255.53     45.03 o 
   1  17   0       40.90       32.57      8.78 o 
   2  17   0       37.23       37.13      9.04 o 
   3  17   0       91.32       54.64     19.16 o 
   4  17   0      264.77      234.51     17.14 o 
   5  17   0        1.83       -3.79      7.81 o 
   6  17   0       73.82       80.61      8.60 o 
   7  17   0        7.71       -4.06      8.52 o 
   8  17   0       73.15       57.96     17.61 o 
   9  17   0     2367.78     2278.20     61.54 o 
  10  17   0      185.56      204.82     27.73 o 
  11  17   0       31.18       34.53     15.16 o 
  12  17   0      814.14      778.96     30.57 o 
  13  17   0      659.15      740.37     31.16 o 
  14  17   0       78.09       68.73     18.28 o 
  15  17   0       46.69       32.96     18.45 o 
  16  17   0       97.97      122.83     27.11 o 
  17  17   0      194.80      223.43     26.98 o 
   0  18   0      454.60      468.97     25.55 o 
   1  18   0       12.72       17.38      9.25 o 
   2  18   0        2.04       12.19     12.93 o 
   4  18   0        0.79       -2.20      9.41 o 
   5  18   0       70.01       81.25      9.53 o 
   6  18   0      205.79      163.18     11.56 o 
   7  18   0        2.99       -8.27     10.10 o 
   8  18   0        2.29      -11.14     11.87 o 
   9  18   0        8.75       16.01     14.87 o 
  10  18   0      133.34      107.32     18.06 o 
  11  18   0        2.29        9.57     14.91 o 
  12  18   0      133.68       80.86     17.43 o 
  13  18   0       53.23       41.63     18.40 o 
  14  18   0       21.04        5.82     18.00 o 
  15  18   0      185.70      229.82     32.25 o 
  16  18   0        4.23       12.88     20.56 o 
   1  19   0        1.25       -8.91      8.91 o 
   2  19   0     2029.63     2050.19    202.39 o 
   3  19   0       55.78       38.55     39.57 o 
   4  19   0      213.58      249.09     16.17 o 
   5  19   0      331.63      281.16     16.86 o 
   6  19   0       75.70       62.43      9.94 o 
   7  19   0      580.50      588.02     23.45 o 
   8  19   0       71.73       66.91     14.86 o 
   9  19   0      262.41      266.12     20.80 o 
  10  19   0     1410.33     1628.48     69.65 o 
  11  19   0     1834.18     1814.91     46.04 o 
  12  19   0      343.32      398.80     32.72 o 
  13  19   0      199.37      203.06     22.58 o 
  14  19   0       56.59       53.92     18.67 o 
  15  19   0       52.68       39.68     20.71 o 
  16  19   0      374.29      450.42     32.28 o 
   0  20   0       65.59       50.79     17.14 o 
   1  20   0      204.02      194.35     16.41 o 
   2  20   0        3.64       37.29     18.54 o 
   3  20   0       72.34       13.34     18.54 o 
   4  20   0       33.54       37.47     11.21 o 
   5  20   0       91.78       83.85     12.60 o 
   6  20   0        7.74       15.89     18.39 o 
   7  20   0      516.22      532.56     23.43 o 
   8  20   0        7.48       -3.17     20.41 o 
   9  20   0       75.23       95.26     17.05 o 
  10  20   0      306.87      314.81     21.58 o 
  11  20   0        6.78       -7.04     27.27 o 
  12  20   0        4.85        9.66     16.75 o 
  13  20   0        3.67      -10.53     42.07 o 
  14  20   0       31.92       77.92     19.61 o 
  15  20   0       44.80       34.24     21.22 o 
   1  21   0      108.47      103.71     13.76 o 
   2  21   0      715.38      642.06     47.68 o 
   3  21   0      391.71      460.25     29.91 o 
   4  21   0       26.17       15.83     11.53 o 
   5  21   0      119.25      113.90     15.34 o 
   6  21   0      368.35      321.27     28.98 o 
   7  21   0      583.10      585.52     35.21 o 
   8  21   0      112.93      119.79     22.12 o 
   9  21   0        0.84       -7.07     14.86 o 
  10  21   0        7.23       15.80     15.95 o 
  11  21   0        3.39       -5.15     15.48 o 
  12  21   0       28.21       20.79     17.18 o 
  13  21   0       48.93       34.46     19.17 o 
  14  21   0        0.54      -12.00     29.14 o 
  15  21   0       55.11       78.23     22.36 o 
   0  22   0      305.87      320.02     26.18 o 
   1  22   0     1047.59      875.78     27.75 o 
   2  22   0      600.62      558.31     26.64 o 
   3  22   0       13.16        4.95     16.83 o 
   4  22   0      246.17      253.10     19.42 o 
   5  22   0      811.22      835.74     42.07 o 
   6  22   0       83.17       70.11     21.81 o 
   7  22   0       64.47       30.54     21.50 o 
   8  22   0        4.64       33.97     21.81 o 
   9  22   0        5.76       13.86     15.28 o 
  10  22   0        2.25      -14.68     15.63 o 
  11  22   0       66.42       67.50     18.79 o 
  12  22   0       90.99      137.15     22.24 o 
  13  22   0       95.61      148.17     40.35 o 
  14  22   0       52.69       49.37     21.92 o 
   1  23   0      291.84      335.45     19.60 o 
   2  23   0       26.09       39.30     13.93 o 
   3  23   0       11.49      -12.15     12.42 o 
   4  23   0      587.75      646.28     37.08 o 
   5  23   0       79.66       77.28     22.75 o 
   6  23   0        0.21       -0.93     20.88 o 
   7  23   0       31.54       57.65     21.19 o 
   8  23   0       99.19       88.19     25.86 o 
   9  23   0        5.69        2.49     23.37 o 
  10  23   0       58.68      108.13     27.73 o 
  11  23   0        1.56       21.51     17.81 o 
  12  23   0        8.68       -1.90     19.17 o 
  13  23   0       31.67       36.69     22.36 o 
   0  24   0      804.86      856.00     40.82 o 
   1  24   0       32.50       28.76     14.08 o 
   2  24   0       33.80       34.56     30.23 o 
   3  24   0       98.72       54.58     57.18 o 
   4  24   0       10.30       46.74     22.44 o 
   5  24   0       36.31        6.86     21.19 o 
   6  24   0       15.96       -3.43     21.19 o 
   7  24   0        0.92       -8.73     22.12 o 
   8  24   0        5.05      -13.40     23.06 o 
   9  24   0       31.73        7.79     22.75 o 
  10  24   0       10.32       14.33     25.86 o 
  11  24   0        0.31       -3.43     27.11 o 
  12  24   0       13.96       10.59     25.86 o 
   1  25   0        6.98      -11.49     25.86 o 
   2  25   0      219.32      322.80     21.25 o 
   3  25   0      322.19      420.67     33.65 o 
   4  25   0       91.94       54.22     21.50 o 
   5  25   0       19.47       26.80     22.44 o 
   6  25   0       38.65       43.00     24.62 o 
   7  25   0        0.01        7.79     24.31 o 
   8  25   0        1.93       12.46     24.93 o 
   9  25   0        5.96      -22.75     22.75 o 
  10  25   0       55.29       12.15     26.80 o 
  11  25   0       10.67        5.30     28.04 o 
   0  26   0      110.25       92.86     24.31 o 
   1  26   0      391.76      426.12     23.56 o 
   2  26   0      207.57      270.79     32.72 o 
   3  26   0       19.85       47.05     24.31 o 
   4  26   0       14.25       10.91     24.93 o 
   5  26   0       12.94       28.36     23.99 o 
   6  26   0       52.19       14.96     25.86 o 
   7  26   0        0.28       -4.36     24.62 o 
   8  26   0        1.46       -9.04     25.86 o 
   9  26   0        0.51      -10.59     27.42 o 
  10  26   0        2.33      -19.94     26.49 o 
   1  27   0       58.58       62.02     17.62 o 
   2  27   0      493.85      577.10     38.95 o 
   3  27   0        6.93       -1.87     24.93 o 
   4  27   0       40.61       49.23     25.86 o 
   5  27   0        0.80        9.97     26.49 o 
   6  27   0        5.26      -12.78     26.18 o 
   7  27   0        1.09      -11.22     25.55 o 
   8  27   0       13.13       17.76     27.73 o 
   0  28   0        0.04       31.16     25.55 o 
   1  28   0       72.78       92.86     28.67 o 
   2  28   0        0.37       -6.54     28.36 o 
   3  28   0        3.33       11.84     26.80 o 
   4  28   0      207.84      241.19     36.15 o 
   5  28   0       44.31       29.91     26.80 o 
   6  28   0       10.50       -9.97     28.36 o 
   7  28   0        3.01       -4.67     26.49 o 
   1  29   0        0.82       59.52     31.16 o 
   2  29   0        0.30       21.50     29.29 o 
   3  29   0       20.12       52.97     30.54 o 
   4  29   0       90.18      132.43     32.41 o 
   2   0   1     2839.32     2775.72     77.71 o 
   4   0   1    74306.11    73384.20    808.84 o 
   6   0   1    22377.79    23657.11    264.48 o 
   8   0   1     2229.91     2329.40     36.68 o 
  10   0   1     3123.45     3031.80     42.63 o 
  12   0   1     3437.27     3370.59     48.32 o 
  14   0   1     1662.82     1782.20     32.29 o 
  16   0   1      446.53      465.15     24.13 o 
  18   0   1      295.43      287.46     36.61 o 
   0   1   1     1564.87     1032.67     33.50 o 
   1   1   1     1369.73     1326.64     14.10 o 
   2   1   1      383.22      381.39      4.91 o 
   3   1   1     1602.02     1599.94     14.51 o 
   4   1   1     1936.26     1821.89     26.13 o 
   5   1   1      569.47      548.78      9.30 o 
   6   1   1      600.60      584.98      7.02 o 
   7   1   1      560.50      501.14      6.84 o 
   8   1   1     2951.00     3133.50     25.52 o 
   9   1   1      199.06      191.10      5.26 o 
  10   1   1      169.73      149.45      5.81 o 
  11   1   1      231.36      218.01      7.19 o 
  12   1   1      881.27      802.49     12.39 o 
  13   1   1      137.71      157.36      7.58 o 
  14   1   1       90.41       77.81      9.69 o 
  15   1   1       77.45       51.80      6.78 o 
  16   1   1      124.65      119.98      9.83 o 
  17   1   1      111.79      135.91     11.80 o 
  18   1   1       48.14       42.38     12.43 o 
  19   1   1      280.82      286.20     25.89 o 
  20   1   1       67.51       58.89     30.85 o 
   1   2   1     2458.50     2464.48     25.39 o 
   2   2   1     3355.83     3131.99     28.90 o 
   3   2   1     1905.07     1868.94     15.44 o 
   4   2   1     1503.72     1456.00     12.98 o 
   5   2   1        5.83        1.74      1.67 o 
   6   2   1     1158.40     1162.88     11.90 o 
   7   2   1      297.86      286.73      5.69 o 
   8   2   1      620.21      609.73      8.73 o 
   9   2   1     1574.96     1609.51     16.84 o 
  10   2   1     1872.05     1883.22     19.47 o 
  11   2   1      395.84      417.10      8.63 o 
  12   2   1      612.96      507.84      9.36 o 
  13   2   1       44.35       40.87      5.49 o 
  14   2   1      277.57      276.68      8.68 o 
  15   2   1       27.02       24.72      6.40 o 
  16   2   1      519.39      549.12     12.87 o 
  17   2   1       68.93       70.76      9.57 o 
  18   2   1       72.23       62.75     12.55 o 
  19   2   1       48.19       48.27     30.03 o 
  20   2   1       10.84       29.91     29.60 o 
  21   2   1      223.15      240.56     41.13 o 
   0   3   1    62866.08    64282.71    617.53 o 
   1   3   1    39235.25    39397.94    337.60 o 
   2   3   1     3704.56     3792.32     31.76 o 
   3   3   1    30232.83    30929.96    291.16 o 
   4   3   1    54459.06    54068.43    363.97 o 
   5   3   1     2559.78     2726.41     34.26 o 
   6   3   1     6610.13     6460.11     50.04 o 
   7   3   1     1134.14     1340.38     13.77 o 
   8   3   1     2760.36     2813.00     25.12 o 
   9   3   1      766.17      792.89     10.73 o 
  10   3   1       22.14       15.33      4.18 o 
  11   3   1      175.16      203.00      6.69 o 
  12   3   1     1850.63     1859.37     20.56 o 
  13   3   1       50.05       29.54      5.95 o 
  14   3   1     1472.51     1442.30     18.66 o 
  15   3   1      165.25      191.25      9.95 o 
  16   3   1      666.99      659.77     16.30 o 
  17   3   1       27.22       13.61      9.68 o 
  18   3   1      265.15      285.57     19.00 o 
  19   3   1       22.13       20.10     15.36 o 
  20   3   1       23.29       -1.86     56.71 o 
  21   3   1       46.47       90.99     37.08 o 
   1   4   1     1920.34     1856.47     20.20 o 
   2   4   1     4452.74     4421.41     40.24 o 
   3   4   1     2241.48     2164.08     16.58 o 
   4   4   1     4863.39     4982.67     33.68 o 
   5   4   1       47.69       28.79      2.41 o 
   6   4   1      824.75      810.90      8.74 o 
   7   4   1      161.30      154.68      4.51 o 
   8   4   1     1004.27     1020.71     11.20 o 
   9   4   1      498.23      466.78      7.63 o 
  10   4   1      358.16      360.35      9.05 o 
  11   4   1       52.95       44.31      4.65 o 
  12   4   1       69.11       83.03      5.80 o 
  13   4   1     1179.65     1125.64     14.58 o 
  14   4   1      944.29      948.19     14.87 o 
  15   4   1       88.40       94.50      8.77 o 
  16   4   1       18.13        9.96      7.97 o 
  17   4   1      176.99      194.48     31.80 o 
  18   4   1       61.68       48.04     13.04 o 
  19   4   1       28.50       -4.73     24.96 o 
  20   4   1      164.20      199.46     20.92 o 
   0   5   1     4198.70     4351.78     50.53 o 
   1   5   1    15126.20    15054.29    118.06 o 
   2   5   1     1015.97      867.94     10.18 o 
   3   5   1     2180.96     2088.44     17.30 o 
   4   5   1     1838.45     1744.80     13.36 o 
   5   5   1      667.77      706.81      7.03 o 
   6   5   1     1181.60     1175.43     11.37 o 
   7   5   1     1082.78     1127.75     11.53 o 
   8   5   1      341.03      378.04      6.64 o 
   9   5   1     1037.72     1015.03     11.68 o 
  10   5   1     1016.76      995.69     12.08 o 
  11   5   1     2411.47     2500.22     23.19 o 
  12   5   1     1467.64     1483.30     16.69 o 
  13   5   1     1508.87     1391.35     16.60 o 
  14   5   1      447.04      441.06     13.36 o 
  15   5   1      515.38      496.74     12.84 o 
  16   5   1      297.09      323.04     14.65 o 
  17   5   1       97.49       98.29     12.92 o 
  18   5   1       21.94        0.85     12.12 o 
  19   5   1       36.00       11.71     16.29 o 
  20   5   1      166.33      163.07     19.54 o 
   1   6   1     3102.40     3062.86     24.62 o 
   2   6   1      103.84      102.53      4.58 o 
   3   6   1     3561.14     3322.42     26.65 o 
   4   6   1     1435.47     1439.52     13.12 o 
   5   6   1      631.08      600.13      6.43 o 
   6   6   1    17046.88    18272.90    118.03 o 
   7   6   1      323.65      284.32      5.55 o 
   8   6   1     1010.08      979.00     11.04 o 
   9   6   1       12.08       12.26      3.50 o 
  10   6   1     2627.64     2636.05     24.47 o 
  11   6   1     5486.74     5812.95     45.64 o 
  12   6   1     1315.04     1322.60     15.73 o 
  13   6   1      563.37      548.98     12.35 o 
  14   6   1      602.75      554.95     12.82 o 
  15   6   1      267.49      274.48     12.56 o 
  16   6   1       43.25       43.59     10.99 o 
  17   6   1       69.16       57.18     12.35 o 
  18   6   1       46.25       31.15     12.59 o 
  19   6   1      140.47      160.87     16.08 o 
  20   6   1       57.93       70.27     18.65 o 
   0   7   1     5118.56     5071.84     59.45 o 
   1   7   1     2078.37     1949.28     17.02 o 
   2   7   1     4893.46     4896.79     56.14 o 
   3   7   1      969.40      919.57     10.52 o 
   4   7   1      783.59      698.11      7.42 o 
   5   7   1       70.10       50.62      2.54 o 
   6   7   1       13.41        6.73      2.38 o 
   7   7   1      346.39      305.91      5.39 o 
   8   7   1      707.76      754.98      8.79 o 
   9   7   1      291.18      306.75      6.57 o 
  10   7   1      385.72      394.00      7.87 o 
  11   7   1     1539.79     1657.92     17.49 o 
  12   7   1      299.00      300.53      8.60 o 
  13   7   1       81.04       65.61      7.48 o 
  14   7   1      100.16      120.81      9.74 o 
  15   7   1      519.57      511.87     16.85 o 
  16   7   1      243.18      250.08     15.21 o 
  17   7   1       75.37       84.84     12.61 o 
  18   7   1       32.39       24.10     12.10 o 
  19   7   1        5.49      -13.02     13.02 o 
  20   7   1       85.02      115.89     19.29 o 
   1   8   1     9141.03     9129.53     68.51 o 
   2   8   1     3656.13     3634.03     31.93 o 
   3   8   1     3243.33     3343.85     29.78 o 
   4   8   1     2282.94     2089.17     18.85 o 
   5   8   1    11564.77    12380.52     76.66 o 
   6   8   1     3214.85     3374.51     23.15 o 
   7   8   1      576.26      609.36      7.57 o 
   8   8   1     2010.74     2030.19     17.24 o 
   9   8   1      447.55      404.95      7.39 o 
  10   8   1       66.75       65.36      4.75 o 
  11   8   1      187.55      194.84      7.40 o 
  12   8   1       14.62       13.00      6.17 o 
  13   8   1      144.71      148.65      9.76 o 
  14   8   1      266.72      262.67     11.65 o 
  15   8   1      581.24      523.19     17.21 o 
  16   8   1      202.89      264.82     15.19 o 
  17   8   1      114.33      111.56     13.41 o 
  18   8   1       11.12       19.77     12.38 o 
  19   8   1       22.60       17.48     13.87 o 
  20   8   1      186.78      211.33     44.96 o 
   0   9   1      288.35      239.77      7.35 o 
   1   9   1      539.62      599.91      7.83 o 
   2   9   1     1072.33     1154.96     14.40 o 
   3   9   1      983.76     1031.30     17.59 o 
   4   9   1     2506.64     2565.68     22.59 o 
   5   9   1     3305.28     3559.95     26.06 o 
   6   9   1      782.42      811.15      8.27 o 
   7   9   1      104.77      115.91      5.91 o 
   8   9   1     1024.94     1032.34     10.20 o 
   9   9   1       51.22       34.08      4.58 o 
  10   9   1      188.45      185.12      6.96 o 
  11   9   1      315.93      315.55      8.38 o 
  12   9   1      122.82      117.94      8.85 o 
  13   9   1       93.40       80.89      8.64 o 
  14   9   1      615.65      597.70     17.82 o 
  15   9   1      175.89      168.06     13.53 o 
  16   9   1       62.45       60.13     11.64 o 
  17   9   1        2.13        0.02     11.87 o 
  18   9   1       15.04        6.25     12.96 o 
  19   9   1       21.24       12.31     14.28 o 
  20   9   1       99.54      168.06     18.04 o 
   1  10   1      482.20      483.28      7.74 o 
   2  10   1     2031.81     2110.14     21.01 o 
   3  10   1      847.07      883.15     12.58 o 
   4  10   1     1152.07     1160.83     12.85 o 
   5  10   1     1971.94     2260.11     18.15 o 
   6  10   1      559.26      581.81      6.96 o 
   7  10   1      269.86      274.70      5.20 o 
   8  10   1      365.15      323.09      5.71 o 
   9  10   1        4.61       -0.77      4.17 o 
  10  10   1      247.91      238.86      7.02 o 
  11  10   1       86.77       87.55      8.01 o 
  12  10   1      141.09      129.17      9.29 o 
  13  10   1       80.42       71.91     11.99 o 
  14  10   1      134.80      122.24     12.18 o 
  15  10   1       14.14       10.86     10.51 o 
  16  10   1        3.68       -6.94     10.79 o 
  17  10   1        6.01       25.72     14.08 o 
  18  10   1       15.51       21.71     13.16 o 
  19  10   1        1.95        0.94     14.06 o 
   0  11   1      246.77      329.56     12.63 o 
   1  11   1     5272.27     5438.52     77.79 o 
   2  11   1    12663.22    14006.40    113.14 o 
   3  11   1     6629.17     7077.79     65.88 o 
   4  11   1     1376.28     1411.23     15.03 o 
   5  11   1     1562.90     1629.34     15.69 o 
   6  11   1      448.32      396.09      5.91 o 
   7  11   1     4551.36     4680.14     33.60 o 
   8  11   1      393.46      366.77      7.30 o 
   9  11   1      877.44      844.24     11.25 o 
  10  11   1        9.66        7.79      5.96 o 
  11  11   1      448.27      447.93     19.16 o 
  12  11   1      110.41       85.53     10.24 o 
  13  11   1      266.58      263.20     13.50 o 
  14  11   1       12.87        0.39      9.53 o 
  15  11   1       39.55       45.45     11.35 o 
  16  11   1      149.42      121.56     15.07 o 
  17  11   1       51.17       29.02     12.64 o 
  18  11   1       88.75      107.40     14.95 o 
  19  11   1       35.50       30.76     16.26 o 
   1  12   1     1187.67     1198.01     15.92 o 
   2  12   1      151.30      129.59      6.96 o 
   3  12   1      321.76      312.48     19.84 o 
   4  12   1      839.68      929.49     12.79 o 
   5  12   1      615.28      636.10      8.94 o 
   6  12   1      402.95      447.54      7.68 o 
   7  12   1       27.17       16.00      3.72 o 
   8  12   1      172.44      151.58      7.18 o 
   9  12   1       86.16       85.78      6.74 o 
  10  12   1       19.83       11.45      6.40 o 
  11  12   1      110.58      120.72      9.08 o 
  12  12   1       19.30       18.60      9.34 o 
  13  12   1      237.54      263.44     17.77 o 
  14  12   1      102.69      104.57     12.12 o 
  15  12   1       26.99        7.31     11.13 o 
  16  12   1       25.10       30.93     12.06 o 
  17  12   1        6.19      -12.14     12.14 o 
  18  12   1       15.47        7.12     13.63 o 
  19  12   1        1.73      -12.82     15.05 o 
   0  13   1     4183.68     4394.69    269.86 o 
   1  13   1     2975.99     3380.03     35.16 o 
   2  13   1      182.56      159.36      6.05 o 
   3  13   1     1224.28     1296.01     35.18 o 
   4  13   1      456.27      499.61     10.27 o 
   5  13   1     1188.05     1166.46     14.10 o 
   6  13   1      326.29      321.26      7.08 o 
   7  13   1       24.52       13.41      3.80 o 
   8  13   1      426.06      446.57     10.39 o 
   9  13   1       13.96       11.99      5.73 o 
  10  13   1      310.11      302.56     10.97 o 
  11  13   1      295.42      291.74     11.58 o 
  12  13   1       55.97       47.11     10.96 o 
  13  13   1      107.90      101.07     11.65 o 
  14  13   1        6.92        6.29     11.02 o 
  15  13   1       26.78       29.40     11.52 o 
  16  13   1        1.27      -11.78     11.78 o 
  17  13   1       79.14       83.12     14.05 o 
  18  13   1       17.56       20.64     14.44 o 
  19  13   1       50.41       62.06     16.25 o 
   1  14   1     1212.38     1415.79     21.37 o 
   2  14   1     3788.47     4099.52     38.22 o 
   3  14   1      411.75      467.48     21.67 o 
   4  14   1      125.21      106.67     12.69 o 
   5  14   1      471.13      489.58      9.05 o 
   6  14   1     1667.26     1676.40     18.56 o 
   7  14   1      455.01      430.54      8.43 o 
   8  14   1      576.57      598.10     12.04 o 
   9  14   1     2649.59     2749.76     33.77 o 
  10  14   1     1613.77     1646.49     24.62 o 
  11  14   1     2148.35     2227.72     34.84 o 
  12  14   1      728.08      686.70     19.12 o 
  13  14   1      371.44      354.76     15.74 o 
  14  14   1       48.78       44.73     11.55 o 
  15  14   1       12.27       22.29     12.15 o 
  16  14   1        7.14        9.01     12.65 o 
  17  14   1      149.32      161.76     15.91 o 
  18  14   1       14.12       31.56     14.94 o 
   0  15   1      168.33      104.87      9.79 o 
   1  15   1        1.71        7.50      5.44 o 
   2  15   1       18.04       16.38      4.88 o 
   3  15   1      427.90      401.15      8.93 o 
   4  15   1      299.72      280.15     13.54 o 
   5  15   1      114.90      107.50      7.58 o 
   6  15   1       37.43       27.78      6.25 o 
   7  15   1      410.92      410.19      9.15 o 
   8  15   1     1105.73     1105.33     16.85 o 
   9  15   1      428.07      461.86     13.02 o 
  10  15   1      340.07      350.25     12.33 o 
  11  15   1       72.06       66.52     10.98 o 
  12  15   1      223.00      235.82     15.03 o 
  13  15   1       55.02       54.76     13.72 o 
  14  15   1      105.30      136.47     14.16 o 
  15  15   1       75.70       73.11     13.05 o 
  16  15   1       59.20       67.55     14.08 o 
  17  15   1      113.98      141.16     16.12 o 
  18  15   1       33.64       32.72     15.56 o 
   1  16   1      248.26      255.76     11.02 o 
   2  16   1      522.63      530.19     11.51 o 
   3  16   1      154.39      124.74      7.70 o 
   4  16   1      356.54      406.68     16.42 o 
   5  16   1      118.84      118.98      7.97 o 
   6  16   1      655.59      706.57     11.70 o 
   7  16   1      120.63      127.03      7.86 o 
   8  16   1      944.90      933.48     17.65 o 
   9  16   1     1368.86     1335.54     21.88 o 
  10  16   1      446.26      401.44     15.34 o 
  11  16   1      885.22      843.26     21.21 o 
  12  16   1      244.01      252.04     15.69 o 
  13  16   1      413.99      393.01     17.72 o 
  14  16   1      166.75      169.67     14.72 o 
  15  16   1      221.44      323.60     18.15 o 
  16  16   1       16.58       19.81     13.85 o 
  17  16   1       43.82       50.43     15.30 o 
   0  17   1      506.52      502.34     18.51 o 
   1  17   1       19.40       14.43      8.57 o 
   2  17   1      500.37      478.84     12.60 o 
   3  17   1       40.51       25.17      5.81 o 
   4  17   1      298.27      266.74     10.25 o 
   5  17   1      150.57      135.75      8.38 o 
   6  17   1      761.46      747.17     12.33 o 
   7  17   1      119.78      133.05     11.36 o 
   8  17   1      705.28      756.61     16.16 o 
   9  17   1      163.44      153.23     12.39 o 
  10  17   1     1445.77     1465.81     27.70 o 
  11  17   1       17.29       35.27     11.26 o 
  12  17   1      340.80      320.59     18.66 o 
  13  17   1       33.35       38.54     11.83 o 
  14  17   1      129.89      136.67     18.40 o 
  15  17   1       80.44       98.68     14.39 o 
  16  17   1       73.76       97.60     15.61 o 
  17  17   1       23.53       36.51     15.34 o 
   1  18   1       73.92       52.33      8.24 o 
   2  18   1      285.05      328.95     11.43 o 
   3  18   1      316.52      316.22     11.32 o 
   4  18   1        0.38       -1.43      5.52 o 
   5  18   1      500.41      491.84     16.11 o 
   6  18   1      344.85      374.79     12.01 o 
   7  18   1       22.52       13.05      6.93 o 
   8  18   1      128.63      132.21     10.02 o 
   9  18   1      400.47      418.25     15.83 o 
  10  18   1      780.74      834.29     21.12 o 
  11  18   1      274.60      308.06     16.20 o 
  12  18   1      207.04      231.57     18.22 o 
  13  18   1       43.84       43.75     17.63 o 
  14  18   1      130.22      138.64     14.63 o 
  15  18   1      169.58      221.77     17.37 o 
  16  18   1       63.70       57.51     14.69 o 
   0  19   1      740.03      763.38     23.57 o 
   1  19   1      863.65      755.98     19.25 o 
   2  19   1      143.67       99.71      8.71 o 
   3  19   1      541.64      523.27     14.18 o 
   4  19   1       63.60       69.82     10.56 o 
   5  19   1      923.89      938.25     17.33 o 
   6  19   1      491.86      430.16     12.75 o 
   7  19   1     1190.99     1210.39     23.44 o 
   8  19   1      120.20      120.31     11.38 o 
   9  19   1       56.39       80.21     11.16 o 
  10  19   1       11.96       -7.73      9.92 o 
  11  19   1       94.41      107.86     13.27 o 
  12  19   1      296.47      351.38     16.78 o 
  13  19   1       27.26       61.33     13.14 o 
  14  19   1      137.35      125.35     15.56 o 
  15  19   1       12.03       11.54     14.70 o 
  16  19   1       26.08       25.45     15.34 o 
   1  20   1      491.70      521.75     17.33 o 
   2  20   1      474.98      418.32     13.24 o 
   3  20   1      254.43      244.37     11.29 o 
   4  20   1      154.86      135.18     19.12 o 
   5  20   1      523.16      502.27     36.98 o 
   6  20   1      279.24      273.67     12.24 o 
   7  20   1      351.45      360.38     14.07 o 
   8  20   1      573.02      496.72     19.55 o 
   9  20   1      447.72      419.30     16.14 o 
  10  20   1        6.84       12.97     10.58 o 
  11  20   1       99.90       78.45     12.54 o 
  12  20   1      123.70      149.09     16.01 o 
  13  20   1       59.77       34.89     12.68 o 
  14  20   1        5.98      -12.97     12.97 o 
  15  20   1        7.40       19.57     14.30 o 
   0  21   1      252.47      265.95     16.63 o 
   1  21   1      230.34      213.65     22.12 o 
   2  21   1       56.40       70.57     10.34 o 
   3  21   1       20.17       -1.97      8.02 o 
   4  21   1       57.59       47.21     13.70 o 
   5  21   1      119.53      100.50     18.69 o 
   6  21   1       69.57       62.59      9.94 o 
   7  21   1       56.37       55.25     14.57 o 
   8  21   1       57.46       64.08     12.40 o 
   9  21   1       23.72       45.46     13.06 o 
  10  21   1      149.62      144.01     15.93 o 
  11  21   1      106.56       81.73     13.32 o 
  12  21   1       46.89       41.50     13.48 o 
  13  21   1       57.92       56.72     14.49 o 
  14  21   1       41.23       64.83     15.21 o 
   1  22   1      484.40      394.59     30.33 o 
   2  22   1      230.34      233.07     21.55 o 
   3  22   1      720.51      779.44     18.86 o 
   4  22   1       67.14       57.46     12.68 o 
   5  22   1      256.99      249.41     20.82 o 
   6  22   1        8.10       -4.55     12.82 o 
   7  22   1       43.89       37.36     12.04 o 
   8  22   1       67.15       46.05     12.56 o 
   9  22   1      141.59      138.57     16.36 o 
  10  22   1        4.10       -8.15     12.86 o 
  11  22   1       55.62       52.81     14.94 o 
  12  22   1        0.11       -3.63     12.88 o 
  13  22   1       13.09        0.32     13.67 o 
  14  22   1       17.57       14.11     14.60 o 
   0  23   1      135.06      110.65     15.60 o 
   1  23   1      241.39      249.49     13.79 o 
   2  23   1     1137.62     1102.66     57.83 o 
   3  23   1       88.39      114.59     13.41 o 
   4  23   1       28.51       19.02     11.25 o 
   5  23   1      209.16      229.17     37.72 o 
   6  23   1       20.23        3.73     19.94 o 
   7  23   1       53.85       45.46     15.57 o 
   8  23   1       20.46       16.43     13.07 o 
   9  23   1       58.12       33.02     12.59 o 
  10  23   1       42.84       10.20     13.42 o 
  11  23   1       13.86       21.00     14.85 o 
  12  23   1       66.34       80.83     17.03 o 
  13  23   1       13.23        4.63     16.70 o 
   1  24   1      105.27      126.51     11.95 o 
   2  24   1      407.59      474.87     34.50 o 
   3  24   1       73.99       47.79     12.28 o 
   4  24   1       45.98       41.55     19.36 o 
   5  24   1       28.79       20.69     28.04 o 
   6  24   1        6.04        6.95     15.97 o 
   7  24   1       21.30        8.61     16.08 o 
   8  24   1       20.57       35.77     17.40 o 
   9  24   1       23.37        0.78     23.84 o 
  10  24   1        4.91        6.87     15.33 o 
  11  24   1       49.86       50.49     16.97 o 
  12  24   1       13.65       50.29     16.94 o 
   0  25   1      117.95       76.90     16.42 o 
   1  25   1        0.47        1.45     10.45 o 
   2  25   1       92.81      124.37     20.48 o 
   3  25   1      110.77      109.44     14.50 o 
   4  25   1      258.56      247.00     64.19 o 
   5  25   1       23.16      -13.17     15.74 o 
   6  25   1       24.40       19.55     16.74 o 
   7  25   1       16.83        9.53     16.93 o 
   8  25   1       32.87       23.07     18.05 o 
   9  25   1       41.34       25.00     19.04 o 
  10  25   1       41.88       56.76     19.65 o 
  11  25   1       10.82       12.74     20.36 o 
   1  26   1      187.72      184.04     15.83 o 
   2  26   1       98.36      138.54     15.53 o 
   3  26   1       18.73       27.98     13.37 o 
   4  26   1      139.79      132.35     19.72 o 
   5  26   1       42.72       36.88     17.52 o 
   6  26   1        6.84      -15.34     32.41 o 
   7  26   1        5.25      -11.46     16.73 o 
   8  26   1        7.17       11.42     18.84 o 
   9  26   1        6.20       -6.11     18.50 o 
  10  26   1       39.72       64.00     21.10 o 
   0  27   1        8.06       13.40     22.75 o 
   1  27   1       59.28       68.30     14.56 o 
   2  27   1       60.82       91.50     15.39 o 
   3  27   1      134.79      148.86     21.02 o 
   4  27   1      208.86      242.22     55.62 o 
   5  27   1       14.39       38.69     18.73 o 
   6  27   1        5.27        3.03     24.62 o 
   7  27   1       19.81       -0.24     19.45 o 
   8  27   1       43.46        4.52     28.20 o 
   1  28   1       46.74      108.87     16.63 o 
   2  28   1       21.54       48.12     18.82 o 
   3  28   1       10.83       46.20     19.50 o 
   4  28   1        4.01       24.67     21.66 o 
   5  28   1       45.73       78.83     21.48 o 
   6  28   1       37.96        4.07     27.89 o 
   0  29   1       15.09       14.33     27.42 o 
   1  29   1        3.81      -24.93     27.73 o 
   2  29   1        3.90       42.20     23.06 o 
   3  29   1       40.87       69.11     43.47 o 
   4  29   1       19.16       -3.11     20.49 o 
   0   0   2    35363.44    25768.05    505.12 o 
   2   0   2   157413.03   146553.36   1402.97 o 
   4   0   2    50887.21    51946.61    494.25 o 
   6   0   2     6490.72     6863.99     69.93 o 
   8   0   2     1634.68     1761.09     54.01 o 
  10   0   2     1597.04     1557.63     26.22 o 
  12   0   2      523.19      545.75     27.57 o 
  14   0   2      252.26      247.39     13.56 o 
  16   0   2     1040.53     1127.28     42.22 o 
  18   0   2      824.12      733.86     29.71 o 
  20   0   2      253.38      256.14     39.57 o 
   1   1   2     2094.92     2063.34     19.45 o 
   2   1   2     1313.93     1331.29     12.39 o 
   3   1   2     1791.52     1751.45     12.80 o 
   4   1   2     1946.69     1961.71     16.72 o 
   5   1   2     1238.81     1171.38     11.49 o 
   6   1   2      299.48      343.65      5.70 o 
   7   1   2      396.61      409.21      6.67 o 
   8   1   2      505.36      517.48      7.98 o 
   9   1   2       81.32       73.66      5.93 o 
  10   1   2     1541.66     1610.15     18.15 o 
  11   1   2       33.80       29.05      4.32 o 
  12   1   2      649.99      596.86     13.52 o 
  13   1   2       73.30       78.47      6.02 o 
  14   1   2      147.68      155.21      7.43 o 
  15   1   2       45.55       32.39      7.00 o 
  16   1   2      104.63       82.56     10.91 o 
  17   1   2      427.49      394.30     16.94 o 
  18   1   2      266.74      296.51     27.09 o 
  19   1   2        6.60        6.03     12.96 o 
  20   1   2        5.05      -25.55     28.36 o 
  21   1   2      172.65      220.00     37.70 o 
   0   2   2     2555.28     2515.17     29.97 o 
   1   2   2     1780.55     1899.59     20.40 o 
   2   2   2      223.53      222.55      5.49 o 
   3   2   2      492.61      517.87      6.51 o 
   4   2   2     7962.18     8136.04     57.02 o 
   5   2   2     3066.09     3009.92     23.15 o 
   6   2   2     3140.27     3234.01     25.16 o 
   7   2   2      689.91      725.17      8.55 o 
   8   2   2      222.38      238.74      5.30 o 
   9   2   2     1107.97     1199.86     12.89 o 
  10   2   2      400.12      399.90      7.60 o 
  11   2   2       26.80       20.21      4.28 o 
  12   2   2       37.12       29.63      4.92 o 
  13   2   2      108.08      100.21     11.41 o 
  14   2   2      968.07      932.38     14.77 o 
  15   2   2      155.79      155.35      8.93 o 
  16   2   2      241.68      247.81     11.63 o 
  17   2   2      456.58      462.86     18.28 o 
  18   2   2       19.11       11.86     12.93 o 
  19   2   2       46.50       46.73     16.06 o 
  20   2   2       44.86       37.93     47.68 o 
  21   2   2      165.99      146.46     36.15 o 
   1   3   2    16372.00    16826.03    133.05 o 
   2   3   2   102646.31   100472.05    855.37 o 
   3   3   2    57509.71    56994.86    407.38 o 
   4   3   2     3644.82     3859.48     34.60 o 
   5   3   2     7153.87     7569.49     53.71 o 
   6   3   2    12511.40    13137.07     99.86 o 
   7   3   2     1090.07      989.22     10.42 o 
   8   3   2     7171.04     7489.75     54.80 o 
   9   3   2     1579.66     1749.20     16.74 o 
  10   3   2     3986.57     4094.32     33.23 o 
  11   3   2      381.17      438.74      8.36 o 
  12   3   2      867.42      834.78     11.82 o 
  13   3   2      130.05      119.39      6.59 o 
  14   3   2     1941.59     1888.20     22.26 o 
  15   3   2      165.84      190.20     10.37 o 
  16   3   2      466.07      468.99     15.98 o 
  17   3   2      106.20      126.34     16.71 o 
  18   3   2      293.88      315.71     15.34 o 
  19   3   2      432.15      410.76     21.12 o 
  20   3   2       41.92       20.02     20.44 o 
   0   4   2     3040.66     3051.31     31.61 o 
   1   4   2     2587.96     2594.19     20.66 o 
   2   4   2     6844.92     6881.46     61.51 o 
   3   4   2      190.12      193.57      6.70 o 
   4   4   2     6706.31     6839.15     52.17 o 
   5   4   2      663.58      640.45      7.56 o 
   6   4   2      400.06      386.56      6.13 o 
   7   4   2      154.41      129.35      4.49 o 
   8   4   2     1511.70     1701.32     17.08 o 
   9   4   2      381.85      382.43      7.36 o 
  10   4   2      215.40      200.03      6.26 o 
  11   4   2      287.88      265.16      7.53 o 
  12   4   2       59.83       49.19      5.23 o 
  13   4   2      565.85      573.47     12.23 o 
  14   4   2      511.10      543.83     14.14 o 
  15   4   2      186.19      203.78     11.38 o 
  16   4   2       29.06       21.32      8.83 o 
  17   4   2      505.74      548.40     16.24 o 
  18   4   2       73.32      100.95     16.24 o 
  19   4   2       58.25       35.56     28.78 o 
  20   4   2      172.70      186.57     21.17 o 
   1   5   2    17477.06    17344.19    125.85 o 
   2   5   2     8380.64     8451.50     68.47 o 
   3   5   2     6982.72     7328.54     55.57 o 
   4   5   2     1522.87     1376.29     14.16 o 
   5   5   2    10519.96    10898.24     81.70 o 
   6   5   2      434.46      452.21      6.73 o 
   7   5   2      545.57      563.90      8.03 o 
   8   5   2     2000.08     2133.57     20.25 o 
   9   5   2      422.05      422.63      7.86 o 
  10   5   2      335.39      332.34      7.51 o 
  11   5   2     2604.18     2550.18     25.13 o 
  12   5   2      653.51      595.09     10.86 o 
  13   5   2     1047.14      994.48     17.91 o 
  14   5   2      657.67      600.50     18.27 o 
  15   5   2      290.81      273.63     11.23 o 
  16   5   2      242.03      276.59     14.53 o 
  17   5   2       80.95       75.72     11.05 o 
  18   5   2      112.80      114.57     16.92 o 
  19   5   2       20.58       31.03     19.35 o 
  20   5   2      100.87      133.71     30.63 o 
   0   6   2     2595.85     2642.82     28.56 o 
   1   6   2     6969.01     7004.75     52.56 o 
   2   6   2     5036.16     5002.33     38.84 o 
   3   6   2     1052.05     1059.70     11.59 o 
   4   6   2     3199.87     3349.19     29.95 o 
   5   6   2     1873.94     1987.90     16.59 o 
   6   6   2     1400.83     1447.54     13.32 o 
   7   6   2     5019.63     5261.22     39.62 o 
   8   6   2     5290.29     5618.23     39.53 o 
   9   6   2      838.41      868.60     10.72 o 
  10   6   2      615.95      673.14      9.80 o 
  11   6   2      172.96      198.23      7.04 o 
  12   6   2      192.20      182.43      9.03 o 
  13   6   2      488.71      439.20     11.54 o 
  14   6   2      535.70      562.07     13.24 o 
  15   6   2      131.81      166.11     16.30 o 
  16   6   2       43.80       38.90      9.69 o 
  17   6   2      533.97      531.37     17.94 o 
  18   6   2        1.67       -5.84     11.91 o 
  19   6   2       68.56       55.95     23.61 o 
  20   6   2       25.12       27.30     18.11 o 
   1   7   2     1990.12     2010.34     17.37 o 
   2   7   2     3455.88     3548.83     28.89 o 
   3   7   2     2557.19     2372.61     20.60 o 
   4   7   2      824.40      809.12     10.05 o 
   5   7   2     1275.20     1314.00     13.36 o 
   6   7   2     4607.26     4870.80     34.15 o 
   7   7   2     3137.49     3260.80     26.02 o 
   8   7   2      257.53      259.68      5.17 o 
   9   7   2      970.34     1044.07     12.03 o 
  10   7   2      294.11      320.11      7.01 o 
  11   7   2      114.34      100.55      6.88 o 
  12   7   2      707.06      686.76     13.31 o 
  13   7   2       90.04      107.64      8.21 o 
  14   7   2      114.20      111.28     10.27 o 
  15   7   2       52.56       41.78      9.29 o 
  16   7   2      211.98      252.46     15.10 o 
  17   7   2       70.45       77.20     12.42 o 
  18   7   2        8.45      -12.17     12.17 o 
  19   7   2       21.04       19.00     16.18 o 
  20   7   2      170.78      210.80     20.82 o 
   0   8   2     3722.47     3654.84     39.03 o 
   1   8   2     2979.81     2940.14     24.36 o 
   2   8   2     4766.17     4722.03     37.57 o 
   3   8   2     1217.22     1205.51     13.36 o 
   4   8   2      739.13      703.13      9.44 o 
   5   8   2     4891.15     5094.43     41.18 o 
   6   8   2      195.36      175.34      4.41 o 
   7   8   2     1444.68     1437.41     12.78 o 
   8   8   2      524.75      505.44      7.66 o 
   9   8   2      409.33      383.38      8.05 o 
  10   8   2       71.35       79.13      6.33 o 
  11   8   2      203.60      200.74      8.29 o 
  12   8   2      400.10      382.23     10.57 o 
  13   8   2      867.69      893.61     15.86 o 
  14   8   2      826.27      822.77     15.89 o 
  15   8   2       19.72       22.55      8.78 o 
  16   8   2      213.01      230.33     14.99 o 
  17   8   2       12.13        4.61     11.65 o 
  18   8   2       46.38       42.35     21.86 o 
  19   8   2       15.07        9.25     16.44 o 
  20   8   2       30.71       -4.32     17.34 o 
   1   9   2     2724.96     2702.44     22.97 o 
   2   9   2      515.63      519.53      8.04 o 
   3   9   2     1331.88     1356.45     14.94 o 
   4   9   2      942.56     1108.78     13.19 o 
   5   9   2      481.71      550.07      8.18 o 
   6   9   2     2382.81     2562.11     23.37 o 
   7   9   2      498.61      521.14      7.15 o 
   8   9   2      393.86      375.45      7.69 o 
   9   9   2       13.10        6.21      3.94 o 
  10   9   2      979.61     1015.91     15.44 o 
  11   9   2       38.31       47.59      6.29 o 
  12   9   2       43.43       43.87      7.17 o 
  13   9   2       94.05       81.11      9.10 o 
  14   9   2      815.63      803.78     17.70 o 
  15   9   2       23.78       22.35     10.62 o 
  16   9   2        9.01       -0.52     10.78 o 
  17   9   2       11.58       14.85     13.09 o 
  18   9   2      100.65      125.16     18.95 o 
  19   9   2       18.14       12.39     14.71 o 
  20   9   2        8.63       14.39     18.29 o 
   0  10   2     1539.16     1713.75     21.60 o 
   1  10   2     3411.24     3456.35     28.79 o 
   2  10   2     3340.74     3465.99     29.41 o 
   3  10   2     2744.81     3075.69     28.86 o 
   4  10   2      997.69     1197.02     15.59 o 
   5  10   2      323.15      294.24      6.33 o 
   6  10   2       58.37       54.32      5.20 o 
   7  10   2       74.45       54.71      4.25 o 
   8  10   2      107.45       98.75      5.23 o 
   9  10   2      454.88      441.34     12.05 o 
  10  10   2      288.38      278.85      8.93 o 
  11  10   2      836.63      873.98     14.92 o 
  12  10   2      961.97      939.93     15.95 o 
  13  10   2      259.61      278.52     11.46 o 
  14  10   2      244.86      245.22     12.17 o 
  15  10   2       57.09       48.94     11.28 o 
  16  10   2       18.38       18.89     11.30 o 
  17  10   2       24.31       13.47     12.30 o 
  18  10   2       84.37       83.20     16.87 o 
  19  10   2       16.68       11.01     14.12 o 
   1  11   2     1380.64     1569.71     17.29 o 
   2  11   2     2812.60     3130.13     27.43 o 
   3  11   2      671.20      733.27     10.70 o 
   4  11   2      739.03      688.21     11.37 o 
   5  11   2     5100.43     5342.71     47.47 o 
   6  11   2     1175.74     1261.41     15.73 o 
   7  11   2      428.29      399.65      8.37 o 
   8  11   2      552.37      550.42      9.49 o 
   9  11   2      836.79      856.00     12.58 o 
  10  11   2     1356.47     1415.32     17.53 o 
  11  11   2      290.05      286.34      9.69 o 
  12  11   2      302.79      308.80     11.47 o 
  13  11   2      137.35      144.42     10.58 o 
  14  11   2       34.02        9.09      9.53 o 
  15  11   2       97.79      115.75     13.36 o 
  16  11   2       16.20       11.73     11.31 o 
  17  11   2        4.35        5.42     12.37 o 
  18  11   2       41.10       62.28     17.32 o 
  19  11   2        5.18      -14.32     14.32 o 
   0  12   2      295.35      287.96     12.94 o 
   1  12   2      480.81      438.77     14.63 o 
   2  12   2      295.13      322.00      8.33 o 
   3  12   2     1018.69     1085.39     13.94 o 
   4  12   2      636.75      669.69     11.55 o 
   5  12   2      518.23      507.42      9.30 o 
   6  12   2      282.65      275.99      7.66 o 
   7  12   2       34.46       25.55      4.70 o 
   8  12   2       29.86       13.74      4.43 o 
   9  12   2        3.73       -1.62      5.04 o 
  10  12   2      541.59      548.54     10.90 o 
  11  12   2        9.23       -6.88      6.88 o 
  12  12   2      261.42      260.84     11.62 o 
  13  12   2       89.81      120.59     12.27 o 
  14  12   2      797.50      814.61     21.42 o 
  15  12   2       12.62       20.21     11.27 o 
  16  12   2       61.17       57.13     12.53 o 
  17  12   2        3.80       -7.00     12.28 o 
  18  12   2       79.96       53.38     14.71 o 
  19  12   2       11.03      -15.07     15.07 o 
   1  13   2     1230.56     1151.18     19.83 o 
   2  13   2     1052.50     1151.67     14.66 o 
   3  13   2     1208.90     1362.13     16.60 o 
   4  13   2       73.16       66.34      6.27 o 
   5  13   2      912.96      972.77     14.92 o 
   6  13   2      652.08      651.16     11.30 o 
   7  13   2      211.60      186.42      7.59 o 
   8  13   2      196.17      194.68      7.42 o 
   9  13   2      205.51      171.62      9.59 o 
  10  13   2      219.70      205.80     10.51 o 
  11  13   2      251.86      273.76     11.74 o 
  12  13   2     1215.76     1335.40     22.73 o 
  13  13   2       38.03       31.62     11.07 o 
  14  13   2      251.47      299.94     21.13 o 
  15  13   2      178.58      181.49     14.90 o 
  16  13   2       35.57       28.54     12.62 o 
  17  13   2       52.45       72.85     14.56 o 
  18  13   2       16.90       26.37     14.47 o 
   0  14   2      613.57      579.68     19.14 o 
   1  14   2      341.43      372.62      7.81 o 
   2  14   2       92.93       71.26      6.74 o 
   3  14   2      978.83     1148.53     17.79 o 
   4  14   2      702.05      726.90     11.64 o 
   5  14   2       85.43       78.29      7.55 o 
   6  14   2       30.49       12.83      4.35 o 
   7  14   2     1230.96     1188.24     18.88 o 
   8  14   2      208.25      221.47      7.96 o 
   9  14   2      768.66      756.90     14.07 o 
  10  14   2     2538.38     2695.76     34.24 o 
  11  14   2      132.61      100.56      9.55 o 
  12  14   2      175.47      154.13     12.32 o 
  13  14   2      787.43      821.90     21.61 o 
  14  14   2     1149.79     1141.79     25.86 o 
  15  14   2      158.76      198.29     16.54 o 
  16  14   2       41.53       61.38     13.55 o 
  17  14   2        0.10      -12.78     12.78 o 
  18  14   2       33.18       23.04     14.99 o 
   1  15   2       63.50       61.67      5.21 o 
   2  15   2      264.61      248.61      7.39 o 
   3  15   2      512.11      525.49     13.52 o 
   4  15   2      261.60      257.26      8.05 o 
   5  15   2      313.29      297.96      8.98 o 
   6  15   2        5.20        4.31      4.88 o 
   7  15   2      708.99      741.26     15.29 o 
   8  15   2      634.54      598.04     12.70 o 
   9  15   2       81.30       85.14      7.79 o 
  10  15   2      152.06      154.70     10.83 o 
  11  15   2       92.14       99.43      9.97 o 
  12  15   2       33.13       39.33     10.72 o 
  13  15   2       36.62       20.80     10.98 o 
  14  15   2      243.72      299.41     23.56 o 
  15  15   2       74.08       83.55     13.47 o 
  16  15   2      211.41      237.72     22.71 o 
  17  15   2       25.69       33.58     14.04 o 
  18  15   2       15.12       24.06     14.87 o 
   0  16   2       89.11       96.57     11.60 o 
   1  16   2       57.88       53.30      7.17 o 
   2  16   2       57.13       37.52      5.14 o 
   3  16   2      687.67      673.32     11.87 o 
   4  16   2        2.77        5.42      5.00 o 
   5  16   2      216.65      209.29      8.65 o 
   6  16   2      325.78      324.73     12.17 o 
   7  16   2      982.79      980.41     20.12 o 
   8  16   2     1124.50     1244.78     18.73 o 
   9  16   2      460.61      428.04     13.31 o 
  10  16   2      220.23      302.43     12.38 o 
  11  16   2      239.78      255.98     17.32 o 
  12  16   2      590.89      568.74     18.71 o 
  13  16   2      222.05      265.55     15.77 o 
  14  16   2      681.31      681.95     21.13 o 
  15  16   2       88.28       74.90     13.99 o 
  16  16   2       27.96        6.71     13.11 o 
  17  16   2       13.77        5.35     14.80 o 
   1  17   2      569.45      504.84     11.91 o 
   2  17   2     3365.04     3403.55     34.33 o 
   3  17   2       61.24       40.06      5.84 o 
   4  17   2      552.86      514.53     11.07 o 
   5  17   2       99.47       83.00      9.68 o 
   6  17   2      146.37      112.31     10.00 o 
   7  17   2       91.99       62.48      8.74 o 
   8  17   2       79.18       55.28      8.76 o 
   9  17   2     1248.35     1314.91     22.64 o 
  10  17   2      881.51      833.65     22.38 o 
  11  17   2      290.15      286.87     15.11 o 
  12  17   2      391.45      331.57     16.25 o 
  13  17   2      504.06      511.38     18.84 o 
  14  17   2      359.28      384.71     17.96 o 
  15  17   2        9.67       -7.99     12.63 o 
  16  17   2       21.97       11.95     13.47 o 
  17  17   2       21.43       10.83     14.95 o 
   1  18   2      201.54      180.89      9.75 o 
   2  18   2       23.35       40.67     20.96 o 
   3  18   2      470.54      457.64     10.90 o 
   4  18   2      230.86      221.19      8.91 o 
   5  18   2       27.16       18.28      8.58 o 
   6  18   2      218.87      248.07     12.49 o 
   7  18   2       93.25       77.33      9.34 o 
   8  18   2      617.51      645.73     17.38 o 
   9  18   2      289.30      300.47     16.33 o 
  10  18   2      375.03      390.15     15.57 o 
  11  18   2       18.66       20.23     13.27 o 
  12  18   2       17.61       17.84     11.44 o 
  13  18   2      200.79      270.94     17.03 o 
  14  18   2       58.11       46.01     13.37 o 
  15  18   2       76.63      102.81     15.52 o 
  16  18   2       40.13       36.29     14.81 o 
   1  19   2      111.96       95.42     12.46 o 
   2  19   2       23.75       16.52      7.00 o 
   3  19   2      728.89      789.37     14.31 o 
   4  19   2      238.13      212.40     10.56 o 
   5  19   2      656.58      552.58     15.42 o 
   6  19   2       40.88       47.78      8.92 o 
   7  19   2        8.15       -4.99      7.46 o 
   8  19   2      280.10      275.29     13.43 o 
   9  19   2      798.29      809.89     24.08 o 
  10  19   2       60.99       92.13     15.74 o 
  11  19   2      222.13      282.66     15.80 o 
  12  19   2      574.03      562.70     19.35 o 
  13  19   2       82.75       77.46     13.98 o 
  14  19   2      134.12      140.38     15.90 o 
  15  19   2       61.25       67.53     15.14 o 
  16  19   2       36.90       24.60     15.32 o 
   1  20   2      386.18      335.27     12.55 o 
   2  20   2       53.82       67.55      8.84 o 
   3  20   2      462.96      495.82     13.37 o 
   4  20   2       43.81       28.74      7.79 o 
   5  20   2      177.38      181.66     22.72 o 
   6  20   2      757.94      769.67     19.01 o 
   7  20   2      108.92       93.19     10.97 o 
   8  20   2      147.01      179.98     12.63 o 
   9  20   2        6.15        6.28     11.17 o 
  10  20   2       26.70       27.98     12.70 o 
  11  20   2        2.24      -12.09     12.09 o 
  12  20   2      251.38      353.62     21.29 o 
  13  20   2       66.53       61.60     12.94 o 
  14  20   2       35.08       40.15     13.84 o 
  15  20   2        2.47       31.56     14.11 o 
   1  21   2       42.56       22.09      9.09 o 
   2  21   2       23.28       10.14      8.08 o 
   3  21   2      134.79      115.78     17.08 o 
   4  21   2      132.54      120.71     15.25 o 
   5  21   2      131.31      106.43     10.05 o 
   6  21   2       62.99       58.00      9.07 o 
   7  21   2       66.32       41.93     14.58 o 
   8  21   2        7.28       15.08     11.15 o 
   9  21   2       19.39        5.58     12.05 o 
  10  21   2        1.76       -5.81     12.98 o 
  11  21   2       56.67       20.95     14.02 o 
  12  21   2        7.40       -4.04     14.86 o 
  13  21   2       10.50       23.40     15.77 o 
  14  21   2       43.61       25.96     16.46 o 
   1  22   2      448.26      488.17     15.34 o 
   2  22   2      141.69      116.45     10.86 o 
   3  22   2     1182.29     1207.50     27.74 o 
   4  22   2      204.07      214.57     14.96 o 
   5  22   2      218.77      245.36     15.86 o 
   6  22   2       96.50       83.44     13.31 o 
   7  22   2       39.06       15.57      9.15 o 
   8  22   2       20.51       31.97     11.80 o 
   9  22   2       67.53       90.77     14.50 o 
  10  22   2       18.02       25.01     16.65 o 
  11  22   2       23.31       19.29     15.09 o 
  12  22   2        9.31      -15.17     15.17 o 
  13  22   2       25.78       24.72     16.61 o 
  14  22   2       27.09       29.26     17.68 o 
   1  23   2       39.59       32.44     11.37 o 
   2  23   2       21.80        9.90     10.34 o 
   3  23   2      123.30      150.26     14.78 o 
   4  23   2      220.71      191.81     15.20 o 
   5  23   2      113.44      108.47     21.09 o 
   6  23   2       76.31       51.13     23.06 o 
   7  23   2        9.83       -7.07     11.96 o 
   8  23   2        0.03       -7.10     12.65 o 
   9  23   2       26.50       18.91     13.70 o 
  10  23   2       18.95       17.68     14.17 o 
  11  23   2       61.11       87.80     16.27 o 
  12  23   2       13.11        8.15     16.51 o 
  13  23   2       31.54       31.83     16.56 o 
   0  24   2      721.27      339.03     26.49 o 
   1  24   2       15.24       15.98     11.64 o 
   2  24   2       99.37       75.34     13.27 o 
   3  24   2      105.17      122.99     14.51 o 
   4  24   2       76.37       77.43     13.44 o 
   5  24   2       28.62       22.69     12.41 o 
   6  24   2       37.93       29.37     16.39 o 
   7  24   2       52.96       39.11     16.53 o 
   8  24   2       17.50        6.77     20.03 o 
   9  24   2       27.11       16.87     14.60 o 
  10  24   2        7.00       12.13     14.42 o 
  11  24   2       10.64       23.86     16.78 o 
  12  24   2       10.02       11.69     23.17 o 
   1  25   2       72.71       96.65     13.85 o 
   2  25   2       32.40      -11.16     11.16 o 
   3  25   2       32.87       37.54     13.30 o 
   4  25   2      146.49      130.22     15.12 o 
   5  25   2       18.84       13.44     14.04 o 
   6  25   2       41.41       38.40     16.98 o 
   7  25   2       31.89       25.99     17.74 o 
   8  25   2      132.37      159.13     22.75 o 
   9  25   2        4.52      -11.38     14.48 o 
  10  25   2       12.06        8.09     15.47 o 
  11  25   2       28.50       31.86     24.22 o 
   0  26   2       76.93       31.78     22.12 o 
   1  26   2       58.77       40.79     13.34 o 
   2  26   2       65.36       65.82     17.02 o 
   3  26   2       78.60       80.31     14.30 o 
   4  26   2       42.16       53.54     14.04 o 
   5  26   2       42.26       26.13     19.63 o 
   6  26   2       44.93       28.96     17.56 o 
   7  26   2      120.98      125.09     21.48 o 
   8  26   2       23.13      -14.50     18.59 o 
   9  26   2       44.31       37.33     20.15 o 
   1  27   2       13.66       19.02     16.19 o 
   2  27   2       94.18       96.18     29.65 o 
   3  27   2       68.73       97.42     15.74 o 
   4  27   2       61.44       68.19     19.61 o 
   5  27   2       10.19        8.20     19.01 o 
   6  27   2       30.23       14.65     35.84 o 
   7  27   2       29.73       12.10     18.76 o 
   8  27   2       41.78       62.15     21.46 o 
   0  28   2       50.74       84.76     27.73 o 
   1  28   2       31.90       36.94     17.96 o 
   2  28   2       44.62       32.33     18.83 o 
   3  28   2       41.11       36.30     20.63 o 
   4  28   2       56.89       57.69     20.93 o 
   5  28   2       85.98       77.43     21.68 o 
   6  28   2       69.79       86.80     21.90 o 
   1  29   2        9.76       61.87     20.24 o 
   2  29   2       32.12       28.83     20.78 o 
   3  29   2       90.57       99.84     26.80 o 
   2   0   3   344120.03   306371.22   3641.62 o 
   4   0   3     4661.05     4836.21     49.15 o 
   6   0   3     8768.97     9031.16     90.53 o 
   8   0   3    11781.26    13388.38    133.07 o 
  10   0   3     2456.42     2639.57     33.16 o 
  12   0   3      586.32      658.04     14.68 o 
  14   0   3      942.95     1063.25     25.77 o 
  16   0   3      738.04      744.99     22.50 o 
  18   0   3      266.85      249.76     25.55 o 
  20   0   3      223.08      282.19     57.65 o 
   0   1   3     1324.23     1186.61     27.42 o 
   1   1   3      236.76      250.42      9.31 o 
   2   1   3      974.00      966.90      9.81 o 
   3   1   3     1530.34     1469.42     11.97 o 
   4   1   3      666.11      596.93      6.33 o 
   5   1   3     2739.14     2711.41     22.85 o 
   6   1   3     6697.35     7298.23     56.25 o 
   7   1   3     1208.98     1242.55     13.15 o 
   8   1   3     2933.96     3004.65     26.57 o 
   9   1   3      263.77      303.58      6.74 o 
  10   1   3        2.04       -0.33      3.62 o 
  11   1   3      165.92      141.02      8.53 o 
  12   1   3        0.64       -3.16      4.39 o 
  13   1   3       58.24       53.71      6.29 o 
  14   1   3      432.46      439.08     11.73 o 
  15   1   3      130.41      128.10     10.32 o 
  16   1   3      385.03      374.91     15.54 o 
  17   1   3      930.15     1029.13     24.10 o 
  18   1   3       92.77      112.42     13.80 o 
  19   1   3       13.01       14.95     13.24 o 
  20   1   3      126.30      136.54     20.54 o 
   1   2   3     1849.63     1907.48     20.85 o 
   2   2   3     4970.17     4819.81     40.01 o 
   3   2   3     3092.21     3053.36     24.63 o 
   4   2   3     1671.66     1468.13     12.31 o 
   5   2   3     8777.50     9031.08     94.22 o 
   6   2   3     4071.66     4337.45     55.84 o 
   7   2   3      491.14      514.51      9.32 o 
   8   2   3     3915.80     3982.75     33.31 o 
   9   2   3     1461.01     1519.44     15.62 o 
  10   2   3      115.32       93.85      5.80 o 
  11   2   3      182.44      181.60      7.22 o 
  12   2   3      109.00      118.22      7.72 o 
  13   2   3      203.35      196.09      9.08 o 
  14   2   3      503.61      514.67     11.26 o 
  15   2   3       46.70       36.18      7.92 o 
  16   2   3      414.24      420.82     14.33 o 
  17   2   3      387.72      369.40     15.01 o 
  18   2   3       82.05       68.92     11.88 o 
  19   2   3       45.64       61.01     14.90 o 
  20   2   3       23.51      -18.32     19.70 o 
   0   3   3    38760.55    40430.28    447.05 o 
   1   3   3    16188.72    16677.09    131.02 o 
   2   3   3     6638.66     6605.19     59.26 o 
   3   3   3    36431.38    37024.05    315.56 o 
   4   3   3    17248.61    17650.36    139.36 o 
   5   3   3     8850.84     8998.13     63.48 o 
   6   3   3      264.32      289.37      4.97 o 
   7   3   3     1316.37     1248.74     12.37 o 
   8   3   3     1083.37     1270.85     12.95 o 
   9   3   3     1365.22     1388.94     14.32 o 
  10   3   3     1105.97     1229.52     13.67 o 
  11   3   3      360.86      362.27      7.67 o 
  12   3   3       39.76       37.67      5.04 o 
  13   3   3      271.18      260.66      8.64 o 
  14   3   3      297.99      276.89     10.17 o 
  15   3   3        3.13       -1.96      7.34 o 
  16   3   3      326.47      339.98     13.76 o 
  17   3   3       46.74       42.11     10.93 o 
  18   3   3      237.74      252.79     14.60 o 
  19   3   3       44.28       45.85     19.97 o 
  20   3   3       15.58       12.61     20.31 o 
   1   4   3     1548.76     1716.30     19.96 o 
   2   4   3    10955.00    11038.62     82.77 o 
   3   4   3      800.07      727.89     19.69 o 
   4   4   3     2015.61     2050.00     19.89 o 
   5   4   3     1625.70     1690.06     17.56 o 
   6   4   3      283.07      251.39      4.65 o 
   7   4   3      543.29      534.88      7.22 o 
   8   4   3     1640.18     1541.15     14.83 o 
   9   4   3      493.18      543.86      8.19 o 
  10   4   3      713.58      699.70      9.82 o 
  11   4   3       75.31       81.39      5.73 o 
  12   4   3      810.48      799.48     12.80 o 
  13   4   3      751.53      734.57     14.12 o 
  14   4   3       54.54       45.53      7.61 o 
  15   4   3       59.59       60.35      8.59 o 
  16   4   3       63.32       73.26      9.18 o 
  17   4   3        4.30        9.65      9.96 o 
  18   4   3      231.22      256.05     14.72 o 
  19   4   3       61.05       56.88     16.46 o 
  20   4   3       17.77       12.18     20.53 o 
   0   5   3     6144.19     6460.99     64.48 o 
   1   5   3     1255.17     1240.44     10.76 o 
   2   5   3      756.20      719.00      9.72 o 
   3   5   3     3642.16     3553.63     35.99 o 
   4   5   3     1100.04     1106.15     18.60 o 
   5   5   3    15131.41    15852.12    127.01 o 
   6   5   3     1405.99     1249.10     11.89 o 
   7   5   3       38.24       51.32      3.28 o 
   8   5   3     2943.15     3201.44     26.26 o 
   9   5   3      156.24      122.86      4.95 o 
  10   5   3      273.34      270.68      6.55 o 
  11   5   3       35.67       30.42      5.06 o 
  12   5   3       42.68       34.99      6.25 o 
  13   5   3      429.08      458.47     11.62 o 
  14   5   3      136.25      150.96     10.61 o 
  15   5   3      200.42      202.18     10.54 o 
  16   5   3      371.33      371.80     12.74 o 
  17   5   3      437.83      369.70     14.88 o 
  18   5   3      212.59      245.24     16.50 o 
  19   5   3       42.92       27.65     15.75 o 
  20   5   3        3.42      -13.16     19.11 o 
   1   6   3     7818.40     8122.49     56.99 o 
   2   6   3      193.79      190.05      4.00 o 
   3   6   3     2355.18     2386.36     22.26 o 
   4   6   3     1542.50     1601.18     18.84 o 
   5   6   3     2815.57     2694.69     47.28 o 
   6   6   3      105.78       78.64      5.93 o 
   7   6   3     2706.79     2831.39     24.86 o 
   8   6   3     1152.77     1053.83     12.29 o 
   9   6   3      265.30      292.68      6.69 o 
  10   6   3     2182.95     2355.77     23.08 o 
  11   6   3      241.62      253.62     12.93 o 
  12   6   3       16.56       14.20      6.16 o 
  13   6   3      265.45      237.59     10.81 o 
  14   6   3      733.25      771.04     16.86 o 
  15   6   3      170.56      183.15     15.37 o 
  16   6   3      174.08      178.24     12.31 o 
  17   6   3       63.44       67.12     10.88 o 
  18   6   3       57.70       54.12     17.87 o 
  19   6   3       39.59       33.97     16.00 o 
  20   6   3       16.72       14.02     18.73 o 
   0   7   3     2307.70     2284.48     29.82 o 
   1   7   3     1923.10     1887.85     15.68 o 
   2   7   3       41.99       26.03      2.52 o 
   3   7   3     1726.88     1714.08     16.06 o 
   4   7   3     2696.36     2799.30     26.08 o 
   5   7   3     1130.86     1108.83     12.93 o 
   6   7   3      812.61      848.20     11.12 o 
   7   7   3       87.12       82.64      4.26 o 
   8   7   3     2026.87     2095.11     22.23 o 
   9   7   3      707.84      735.48     11.69 o 
  10   7   3      281.94      276.08      9.57 o 
  11   7   3      738.67      728.46     21.53 o 
  12   7   3      194.10      225.44     11.11 o 
  13   7   3       32.44       41.97      8.07 o 
  14   7   3      465.15      461.97     12.58 o 
  15   7   3       40.51       45.16      8.48 o 
  16   7   3       92.92       57.42     13.52 o 
  17   7   3      192.64      241.78     14.83 o 
  18   7   3      200.03      205.09     19.27 o 
  19   7   3       84.69      115.75     23.18 o 
  20   7   3       17.03       27.02     18.26 o 
   1   8   3     2154.74     2036.47     17.88 o 
   2   8   3      922.40      964.64     19.09 o 
   3   8   3     1717.29     1746.04     16.68 o 
   4   8   3      356.68      339.09      6.17 o 
   5   8   3      713.65      701.76     10.41 o 
   6   8   3     7939.41     8525.00     71.80 o 
   7   8   3      320.53      325.85      6.56 o 
   8   8   3     4600.99     5026.00     45.87 o 
   9   8   3      459.82      458.28      9.96 o 
  10   8   3       37.85       31.84      5.66 o 
  11   8   3      425.09      414.37     10.52 o 
  12   8   3        8.66       21.40      6.46 o 
  13   8   3      475.65      480.25     12.13 o 
  14   8   3       21.95       12.17      7.57 o 
  15   8   3      196.67      220.29     12.32 o 
  16   8   3      467.86      438.69     14.94 o 
  17   8   3       93.57      121.19     13.91 o 
  18   8   3       69.52       90.53     16.42 o 
  19   8   3       17.16       10.19     17.17 o 
  20   8   3       87.09      122.59     20.37 o 
   0   9   3     3012.73     3039.83     49.65 o 
   1   9   3     7651.45     8118.94     57.85 o 
   2   9   3       47.41       44.59      2.78 o 
   3   9   3     1488.39     1537.97     15.48 o 
   4   9   3       59.47       39.03      3.49 o 
   5   9   3       42.37       20.74      3.36 o 
   6   9   3     2157.65     2147.10     20.43 o 
   7   9   3      263.61      214.07      5.59 o 
   8   9   3      322.47      394.93     13.40 o 
   9   9   3       88.31       72.59      6.05 o 
  10   9   3      314.80      310.14      9.19 o 
  11   9   3       12.98        8.90      6.08 o 
  12   9   3      162.01      179.64      9.20 o 
  13   9   3      898.70      871.35     16.12 o 
  14   9   3      106.93      111.09      9.28 o 
  15   9   3      348.42      339.54     13.38 o 
  16   9   3       78.21       92.19     12.44 o 
  17   9   3       70.66       73.39     13.23 o 
  18   9   3       61.60       34.82     13.59 o 
  19   9   3       19.51       -3.36     16.40 o 
   1  10   3       53.02       27.93      3.35 o 
   2  10   3     2736.07     2872.85     34.04 o 
   3  10   3       85.43       72.53      4.06 o 
   4  10   3     2269.40     2375.08     23.77 o 
   5  10   3     1418.40     1477.24     16.87 o 
   6  10   3      488.62      498.12      8.91 o 
   7  10   3       72.51       71.08      4.88 o 
   8  10   3       43.88       23.08      5.22 o 
   9  10   3      151.37      128.80      7.11 o 
  10  10   3      360.81      367.37     10.73 o 
  11  10   3      377.37      399.20     10.71 o 
  12  10   3      329.05      314.09     10.52 o 
  13  10   3      228.68      246.82     14.66 o 
  14  10   3      191.85      222.36     12.48 o 
  15  10   3       36.73       35.11     11.96 o 
  16  10   3      153.72      160.82     14.30 o 
  17  10   3       59.38       88.40     16.55 o 
  18  10   3       53.12       43.25     14.60 o 
  19  10   3       18.41       10.37     16.55 o 
   0  11   3     4606.09     4976.40     53.29 o 
   1  11   3      130.53      113.48      4.75 o 
   2  11   3      542.91      550.10     15.62 o 
   3  11   3      318.60      308.56      6.70 o 
   4  11   3     6319.55     6707.76     57.84 o 
   5  11   3     1092.15     1123.53     14.38 o 
   6  11   3     5316.66     5751.52     87.70 o 
   7  11   3     1415.44     1497.46     17.10 o 
   8  11   3     1226.24     1198.49     15.26 o 
   9  11   3      306.58      279.86      7.98 o 
  10  11   3     1700.60     1757.13     24.61 o 
  11  11   3       13.00       -0.48      6.21 o 
  12  11   3       52.15       42.71      7.52 o 
  13  11   3      117.93      104.81     10.14 o 
  14  11   3      180.31      202.09     12.14 o 
  15  11   3       66.56       67.24     12.15 o 
  16  11   3       92.27       90.69     13.48 o 
  17  11   3        9.95        0.86     12.49 o 
  18  11   3       26.32       19.22     14.16 o 
  19  11   3       35.69       35.74     15.26 o 
   1  12   3      472.62      481.36      7.87 o 
   2  12   3     1999.24     2037.57     20.17 o 
   3  12   3      486.79      498.30      8.68 o 
   4  12   3     1050.05     1179.28     14.95 o 
   5  12   3      238.09      245.21      6.98 o 
   6  12   3      917.11      932.20     14.46 o 
   7  12   3      244.06      223.78      7.17 o 
   8  12   3       84.03       61.05      5.46 o 
   9  12   3      403.92      361.73      9.07 o 
  10  12   3      158.02      134.97      8.44 o 
  11  12   3      536.27      537.74     12.64 o 
  12  12   3     1166.98     1143.86     23.79 o 
  13  12   3      133.39      124.07     12.23 o 
  14  12   3      117.66      113.13     10.79 o 
  15  12   3       85.48       76.96     12.57 o 
  16  12   3       49.57       26.91     12.33 o 
  17  12   3        6.02        4.81     13.26 o 
  18  12   3       50.40       23.43     14.61 o 
  19  12   3       17.08       -1.95     14.55 o 
   0  13   3      814.53      766.47     13.85 o 
   1  13   3     1692.86     1837.81     18.48 o 
   2  13   3     1680.27     1867.12     19.27 o 
   3  13   3      334.84      365.79      8.09 o 
   4  13   3     2276.58     2277.47     24.22 o 
   5  13   3       45.00       41.28      4.87 o 
   6  13   3     1139.69     1057.69     18.96 o 
   7  13   3      129.86      127.99      7.85 o 
   8  13   3       85.89       84.98      6.16 o 
   9  13   3      452.41      414.99     12.62 o 
  10  13   3       98.15      104.57     10.10 o 
  11  13   3      947.55     1067.23     22.77 o 
  12  13   3      147.27      113.79     10.22 o 
  13  13   3       70.98       94.89     10.33 o 
  14  13   3      299.64      307.07     16.31 o 
  15  13   3       67.37       62.87     12.58 o 
  16  13   3       74.64       55.18     13.08 o 
  17  13   3        6.37       -2.59     13.52 o 
  18  13   3       80.80       56.00     14.69 o 
   1  14   3     2739.02     2837.00     29.15 o 
   2  14   3     2028.33     2045.17     20.95 o 
   3  14   3       90.40       79.89      5.69 o 
   4  14   3     1447.68     1537.61     18.69 o 
   5  14   3      475.43      470.46      9.84 o 
   6  14   3      173.48      177.85      9.60 o 
   7  14   3     1658.11     1547.56     31.09 o 
   8  14   3       57.08       40.78      6.29 o 
   9  14   3      353.84      360.29     10.51 o 
  10  14   3      107.11       87.65      9.54 o 
  11  14   3        9.23       -4.11      7.52 o 
  12  14   3       63.56       51.36      9.62 o 
  13  14   3       85.08      104.26     12.67 o 
  14  14   3      438.32      435.72     17.43 o 
  15  14   3      218.47      233.88     15.86 o 
  16  14   3      147.47      143.64     15.13 o 
  17  14   3       63.76       30.73     14.06 o 
  18  14   3       51.05       55.37     15.47 o 
   0  15   3      120.95      126.89     11.38 o 
   1  15   3       41.85       21.36      4.41 o 
   2  15   3      355.38      389.98      8.62 o 
   3  15   3      105.83       95.23      6.11 o 
   4  15   3       16.00        8.46      5.11 o 
   5  15   3       19.32       -4.40      6.26 o 
   6  15   3       13.49       -3.61      6.56 o 
   7  15   3      134.09      123.57      8.71 o 
   8  15   3      130.12      134.11      9.38 o 
   9  15   3       36.00       34.76      7.69 o 
  10  15   3      316.19      319.82     14.06 o 
  11  15   3      204.27      165.97     10.80 o 
  12  15   3      323.03      343.94     15.39 o 
  13  15   3      139.11      157.04     13.95 o 
  14  15   3      324.67      349.19     16.68 o 
  15  15   3      229.51      264.43     16.50 o 
  16  15   3       30.23       21.32     13.63 o 
  17  15   3       13.25       16.44     14.36 o 
  18  15   3       48.29       64.71     23.69 o 
   1  16   3      368.76      318.10      8.62 o 
   2  16   3      403.92      388.42      9.52 o 
   3  16   3      358.50      326.50      8.96 o 
   4  16   3      804.74      694.21     12.41 o 
   5  16   3      281.90      279.62     10.28 o 
   6  16   3      798.87      796.04     17.55 o 
   7  16   3      920.73      848.04     21.46 o 
   8  16   3     2825.91     2852.30     39.84 o 
   9  16   3      345.06      370.63     14.64 o 
  10  16   3       50.86       40.04     14.17 o 
  11  16   3      272.30      277.80     12.91 o 
  12  16   3       37.40       39.73     11.11 o 
  13  16   3      350.32      339.96     16.49 o 
  14  16   3      153.78      207.35     15.79 o 
  15  16   3      136.35      141.39     15.25 o 
  16  16   3       14.69        7.59     15.17 o 
  17  16   3       11.93      -16.09     16.09 o 
   0  17   3     2531.67     2673.10     41.69 o 
   1  17   3      139.35      131.67      8.88 o 
   2  17   3        5.33       -5.07      5.07 o 
   3  17   3       65.24       60.91      6.94 o 
   4  17   3     1266.92     1217.23     19.50 o 
   5  17   3      484.99      488.89     12.60 o 
   6  17   3      367.27      345.61     12.80 o 
   7  17   3     1612.16     1561.91     45.34 o 
   8  17   3     2084.62     2075.95     53.78 o 
   9  17   3      428.40      442.25     17.34 o 
  10  17   3      593.53      543.26     30.01 o 
  11  17   3       52.48       43.03     10.44 o 
  12  17   3       58.08       67.50     11.69 o 
  13  17   3      145.55      179.36     17.86 o 
  14  17   3      151.29      181.18     15.51 o 
  15  17   3      646.69      646.31     21.79 o 
  16  17   3       40.92       55.95     15.39 o 
  17  17   3        3.37        0.39     15.08 o 
   1  18   3      904.51      927.73     19.00 o 
   2  18   3      148.99      156.72      8.12 o 
   3  18   3      284.95      285.13     10.78 o 
   4  18   3      922.60      966.57     17.84 o 
   5  18   3      360.06      388.36     12.40 o 
   6  18   3      424.85      400.93     20.80 o 
   7  18   3      433.30      424.38     18.46 o 
   8  18   3      270.89      287.32     14.24 o 
   9  18   3       33.82       30.92     12.12 o 
  10  18   3      312.39      295.35     20.30 o 
  11  18   3       26.64       33.71     13.23 o 
  12  18   3       70.23       39.90     13.68 o 
  13  18   3       22.57       27.26     14.47 o 
  14  18   3       86.16       65.74     14.03 o 
  15  18   3       76.03      100.35     15.49 o 
  16  18   3      129.19      167.86     17.44 o 
   0  19   3     1911.45     2145.08     46.12 o 
   1  19   3       20.06       18.27      7.33 o 
   2  19   3      665.27      623.18     12.82 o 
   3  19   3     1469.80     1425.66     22.03 o 
   4  19   3     1144.44     1265.09     20.84 o 
   5  19   3      657.11      696.43     15.77 o 
   6  19   3      219.43      235.51     11.93 o 
   7  19   3      622.49      580.67     16.43 o 
   8  19   3      284.24      285.04     14.84 o 
   9  19   3      353.98      319.65     17.49 o 
  10  19   3      140.68      133.59     17.39 o 
  11  19   3        7.78       -4.89     12.65 o 
  12  19   3      155.22      170.61     19.80 o 
  13  19   3      251.29      321.68     20.53 o 
  14  19   3       43.73       76.63     25.05 o 
  15  19   3        8.84       18.54     16.17 o 
   1  20   3      411.51      375.42     17.18 o 
   2  20   3      162.90      130.21     10.75 o 
   3  20   3       82.82      100.05     11.91 o 
   4  20   3      113.38      127.81      9.91 o 
   5  20   3      407.68      405.11     13.17 o 
   6  20   3      516.66      507.01     18.85 o 
   7  20   3      277.69      287.67     17.34 o 
   8  20   3       41.08       22.50      9.74 o 
   9  20   3      236.87      251.93     17.39 o 
  10  20   3       84.48       91.94     14.45 o 
  11  20   3        9.67       -2.05     13.03 o 
  12  20   3       59.05       66.64     17.78 o 
  13  20   3        8.77        0.30     16.01 o 
  14  20   3       34.64       32.42     16.42 o 
  15  20   3        2.02       11.03     17.45 o 
   0  21   3      248.27      314.54     18.05 o 
   1  21   3      309.25      374.07     17.88 o 
   2  21   3      172.82      170.67     15.61 o 
   3  21   3      154.54      160.32     13.49 o 
   4  21   3      212.93      223.63     11.58 o 
   5  21   3       99.91      103.70     10.85 o 
   6  21   3      130.56       99.35     11.13 o 
   7  21   3      133.16      139.92     14.99 o 
   8  21   3       16.39        5.04      9.74 o 
   9  21   3       67.73       76.45     13.93 o 
  10  21   3        5.07       -1.45     12.55 o 
  11  21   3       76.91       92.04     15.70 o 
  12  21   3       23.91       15.48     13.83 o 
  13  21   3       17.26       14.12     15.88 o 
  14  21   3       41.52       77.35     20.29 o 
   1  22   3      317.14      283.80     18.06 o 
   2  22   3      264.41      288.91     15.46 o 
   3  22   3      323.64      370.89     22.83 o 
   4  22   3       25.99        2.63     10.03 o 
   5  22   3       57.07       69.71      9.90 o 
   6  22   3      299.54      304.19     13.14 o 
   7  22   3      160.01      122.68     14.23 o 
   8  22   3       54.12       36.75     12.01 o 
   9  22   3       15.76        3.65     12.76 o 
  10  22   3       14.70       31.60     17.88 o 
  11  22   3       50.33       92.56     16.54 o 
  12  22   3       10.52       -8.06     15.28 o 
  13  22   3       56.89       71.78     18.61 o 
   0  23   3      489.16      493.06     30.85 o 
   1  23   3       55.93       34.14     11.50 o 
   2  23   3      612.28      646.62     30.85 o 
   3  23   3      152.04      151.17     14.13 o 
   4  23   3       20.57       24.20     10.47 o 
   5  23   3       33.11       28.07     10.78 o 
   6  23   3       96.23      101.96     10.56 o 
   7  23   3       47.32       79.88     12.10 o 
   8  23   3       54.11       47.41     14.11 o 
   9  23   3        0.81       21.98     14.32 o 
  10  23   3        2.49       -6.97     13.89 o 
  11  23   3       81.75       82.20     16.60 o 
  12  23   3      101.22      120.04     19.77 o 
   1  24   3       30.98       29.33     12.11 o 
   2  24   3      118.90      157.29     20.70 o 
   3  24   3       52.16       14.06     12.30 o 
   4  24   3       18.92       -1.58     11.83 o 
   5  24   3        4.26       -7.15     11.64 o 
   6  24   3       66.85       88.50     14.17 o 
   7  24   3       28.64       31.67     14.08 o 
   8  24   3       20.03       12.01     13.94 o 
   9  24   3       35.27       32.63     15.77 o 
  10  24   3        6.62        2.79     14.60 o 
  11  24   3       16.21       15.53     16.00 o 
  12  24   3        2.91      -31.16     31.16 o 
   0  25   3       12.92       28.04     20.88 o 
   1  25   3        7.86       -5.96     14.54 o 
   2  25   3       52.22       19.24     12.58 o 
   3  25   3       28.24       18.41     11.89 o 
   4  25   3        8.82       13.11     13.66 o 
   5  25   3       36.95       28.70     14.02 o 
   6  25   3       33.13        5.33     13.66 o 
   7  25   3       54.50       51.42     18.51 o 
   8  25   3       37.65       42.21     19.17 o 
   9  25   3       50.57       25.34     15.64 o 
  10  25   3       29.88        2.74     16.09 o 
   1  26   3       67.30       55.99     20.10 o 
   2  26   3      280.06      284.27     18.52 o 
   3  26   3       92.44       81.65     17.12 o 
   4  26   3       16.33        1.90     13.18 o 
   5  26   3        5.41        4.09     18.52 o 
   6  26   3       66.75       75.65     30.69 o 
   7  26   3       44.98       44.50     18.13 o 
   8  26   3        8.08       -3.62     19.58 o 
   9  26   3        9.13        6.53     20.36 o 
   0  27   3       48.42       32.10     24.31 o 
   1  27   3       71.91       80.08     30.38 o 
   2  27   3       43.56       87.40     18.51 o 
   3  27   3       43.07       14.41     13.89 o 
   4  27   3       66.77       37.60     15.14 o 
   5  27   3      156.50      164.00     34.90 o 
   6  27   3       15.56      -17.44     17.44 o 
   7  27   3       14.43       10.99     19.80 o 
   8  27   3        6.67       16.03     20.97 o 
   1  28   3        4.89       14.02     17.73 o 
   2  28   3        7.32       -0.47     17.85 o 
   3  28   3      139.05      176.80     22.56 o 
   4  28   3       33.58       10.96     20.53 o 
   5  28   3        3.85       10.60     20.36 o 
   6  28   3       47.88       45.30     22.08 o 
   0  29   3       38.65       48.92     28.36 o 
   1  29   3       18.11       -2.72     19.05 o 
   2  29   3        5.94       32.00     19.94 o 
   0   0   4    14818.06    13419.53    263.93 o 
   2   0   4    17850.96    18318.61    204.94 o 
   4   0   4     1092.20     1174.47     14.98 o 
   6   0   4     8272.85     8715.43    173.77 o 
   8   0   4      444.00      427.58      9.99 o 
  10   0   4      448.61      532.70     12.21 o 
  12   0   4      163.44      156.36      9.38 o 
  14   0   4      972.99     1015.68     24.13 o 
  16   0   4      707.33      771.08     30.05 o 
  18   0   4      127.41      108.43     19.83 o 
  20   0   4      431.50      560.39     31.36 o 
   1   1   4      223.40      248.84      5.25 o 
   2   1   4      598.96      655.54      8.48 o 
   3   1   4      449.54      471.53      5.96 o 
   4   1   4      704.15      586.48      6.56 o 
   5   1   4     1681.51     1829.27     16.56 o 
   6   1   4       66.08       53.40      4.20 o 
   7   1   4      505.29      501.76      8.32 o 
   8   1   4       99.12       79.20      5.70 o 
   9   1   4      931.72      875.53     10.71 o 
  10   1   4      373.17      352.61      7.17 o 
  11   1   4      113.05      120.72      5.83 o 
  12   1   4      347.12      368.66      8.25 o 
  13   1   4      526.70      549.44     11.10 o 
  14   1   4      571.96      521.92     12.68 o 
  15   1   4      530.34      578.66     15.37 o 
  16   1   4      340.04      331.86     13.70 o 
  17   1   4      170.31      154.06     14.37 o 
  18   1   4      545.21      572.06     20.31 o 
  19   1   4        7.56       10.66     13.26 o 
  20   1   4       26.40       30.83     15.42 o 
   0   2   4     3611.88     3726.80     55.08 o 
   1   2   4     1968.35     1923.14     21.59 o 
   2   2   4    11408.05    11635.98     92.91 o 
   3   2   4     5312.86     5254.27     40.68 o 
   4   2   4     4658.36     4690.54     34.26 o 
   5   2   4     3800.67     3844.60     28.91 o 
   6   2   4     2860.91     2829.24     26.67 o 
   7   2   4      965.69     1024.01     11.64 o 
   8   2   4      306.21      295.59      6.29 o 
   9   2   4     1235.29     1176.61     13.76 o 
  10   2   4      100.02       95.20      5.35 o 
  11   2   4      139.25      122.45      6.25 o 
  12   2   4       63.44       51.63      5.77 o 
  13   2   4      398.54      360.17     10.37 o 
  14   2   4      112.24       85.51     10.05 o 
  15   2   4      320.11      336.88     14.74 o 
  16   2   4      504.58      480.54     17.46 o 
  17   2   4      462.12      432.39     20.51 o 
  18   2   4       40.23       34.84     13.02 o 
  19   2   4      253.27      314.41     18.72 o 
  20   2   4      176.28      167.05     21.36 o 
   1   3   4     1857.27     1964.83     22.86 o 
   2   3   4     1293.23     1153.20     31.55 o 
   3   3   4     4764.43     5337.25     58.34 o 
   4   3   4     1123.07     1147.82     12.93 o 
   5   3   4     4929.81     5085.99     43.98 o 
   6   3   4     2156.40     2533.84     38.56 o 
   7   3   4     2112.86     2075.78     19.68 o 
   8   3   4     1593.06     1397.32     13.89 o 
   9   3   4      130.40      125.75      4.94 o 
  10   3   4      385.96      356.58      7.29 o 
  11   3   4       10.06        9.01      4.94 o 
  12   3   4      448.68      416.96      9.46 o 
  13   3   4      122.79      144.10      9.10 o 
  14   3   4      116.93      122.01      9.50 o 
  15   3   4      128.70      132.83     10.95 o 
  16   3   4      437.00      421.47     14.61 o 
  17   3   4      585.56      601.56     19.90 o 
  18   3   4       98.05       95.15     14.12 o 
  19   3   4       97.54       88.22     14.81 o 
  20   3   4       19.92        4.45     21.73 o 
   0   4   4     3813.33     3767.40     45.37 o 
   1   4   4      225.05      161.37      3.39 o 
   2   4   4     1568.25     1631.05     17.38 o 
   3   4   4     4317.76     4166.35     39.89 o 
   4   4   4     2865.74     2755.39     28.32 o 
   5   4   4     1064.76     1020.86     12.61 o 
   6   4   4     1438.62     1431.33     18.14 o 
   7   4   4        6.67        0.91      2.83 o 
   8   4   4     3821.25     3875.00     30.82 o 
   9   4   4     1711.81     1807.07     17.22 o 
  10   4   4      108.42      125.06      6.08 o 
  11   4   4      121.92      122.43      6.47 o 
  12   4   4      187.15      185.69      8.78 o 
  13   4   4      176.67      183.62     10.01 o 
  14   4   4      124.74      129.56      8.97 o 
  15   4   4      668.16      617.72     15.98 o 
  16   4   4      416.31      461.77     15.01 o 
  17   4   4      104.49       97.35     11.71 o 
  18   4   4       29.20       43.42     11.82 o 
  19   4   4      159.43      198.64     19.21 o 
  20   4   4       11.68      -20.56     20.56 o 
   1   5   4      700.95      610.65      7.09 o 
   2   5   4     2894.73     2630.09     23.47 o 
   3   5   4     8420.16     8892.54     80.04 o 
   4   5   4     3851.95     3883.27     38.22 o 
   5   5   4     4272.38     4527.48     40.21 o 
   6   5   4     3458.64     4079.25     41.09 o 
   7   5   4     3576.46     3846.65     36.00 o 
   8   5   4      696.61      660.02     10.97 o 
   9   5   4      588.43      612.04     11.00 o 
  10   5   4       75.94       67.32      5.25 o 
  11   5   4      161.52      155.62      7.92 o 
  12   5   4      100.52       87.54      7.27 o 
  13   5   4      116.96      124.70      9.37 o 
  14   5   4       29.76       26.02      7.63 o 
  15   5   4      127.01      117.38      9.58 o 
  16   5   4      133.79      117.67     11.34 o 
  17   5   4       58.60       61.58     14.03 o 
  18   5   4       68.38       36.83     11.69 o 
  19   5   4      201.53      213.48     31.36 o 
  20   5   4        9.48      -14.45     21.65 o 
   0   6   4    11857.85    12283.70    120.01 o 
   1   6   4     1649.32     1776.66     15.00 o 
   2   6   4      262.28      268.19      4.84 o 
   3   6   4      935.14      943.03     12.87 o 
   4   6   4      258.24      283.30      7.26 o 
   5   6   4    15031.00    15838.22    127.26 o 
   6   6   4     1888.23     1858.55     22.27 o 
   7   6   4       28.33       27.94      4.81 o 
   8   6   4      455.07      524.22      8.31 o 
   9   6   4      487.48      508.43     10.35 o 
  10   6   4      117.83       85.10      6.48 o 
  11   6   4       38.55       42.24      6.12 o 
  12   6   4       35.71       26.23      6.34 o 
  13   6   4       13.75       12.96      6.82 o 
  14   6   4       40.79       22.16      7.55 o 
  15   6   4      291.08      285.89     11.67 o 
  16   6   4       48.79       39.20      9.98 o 
  17   6   4      561.72      551.05     16.74 o 
  18   6   4       27.64       30.61     16.24 o 
  19   6   4        5.39       -6.55     15.95 o 
  20   6   4       76.34       67.92     19.33 o 
   1   7   4     1709.66     1671.66     14.56 o 
   2   7   4      805.11      818.50      9.16 o 
   3   7   4      987.80      979.85     11.62 o 
   4   7   4      510.76      490.67      9.61 o 
   5   7   4     2900.94     3326.75     34.88 o 
   6   7   4     1136.52     1213.69     16.83 o 
   7   7   4      154.84      159.82      7.00 o 
   8   7   4      967.38      902.14     13.49 o 
   9   7   4      294.07      286.27      8.30 o 
  10   7   4      327.36      309.45      9.05 o 
  11   7   4      340.44      322.69      9.48 o 
  12   7   4       23.27       17.30      6.39 o 
  13   7   4       32.67       39.10      7.20 o 
  14   7   4       69.22       61.77      9.02 o 
  15   7   4       58.15       59.68      8.89 o 
  16   7   4       32.57       31.95      9.02 o 
  17   7   4        9.78        1.76     12.35 o 
  18   7   4       98.92      113.59     19.36 o 
  19   7   4       28.74       11.16     20.04 o 
  20   7   4       12.67       49.52     35.17 o 
   0   8   4     1826.77     1780.60     22.03 o 
   1   8   4       62.47       58.99      3.99 o 
   2   8   4     3722.23     3615.39     29.72 o 
   3   8   4     6174.63     6432.64     51.71 o 
   4   8   4     1765.39     1906.03     19.62 o 
   5   8   4     4826.08     4836.71     47.84 o 
   6   8   4     2052.72     2178.88     25.52 o 
   7   8   4      204.89      219.91      7.74 o 
   8   8   4     3278.56     3234.64     73.49 o 
   9   8   4     1040.50     1014.89     16.87 o 
  10   8   4      186.00      140.38      8.38 o 
  11   8   4      694.50      682.75     14.70 o 
  12   8   4      509.34      490.02     13.38 o 
  13   8   4      230.55      231.87     11.52 o 
  14   8   4      118.23      117.73     12.47 o 
  15   8   4      297.55      300.19     12.92 o 
  16   8   4       28.49       17.85      9.70 o 
  17   8   4      238.63      229.48     15.69 o 
  18   8   4       52.32       54.68     20.38 o 
  19   8   4       14.68      -15.61     16.48 o 
   1   9   4     2189.73     2399.23     20.08 o 
   2   9   4       54.75       46.54      4.39 o 
   3   9   4     4431.13     4738.23     38.84 o 
   4   9   4      597.60      586.85      9.11 o 
   5   9   4      998.34      923.57     12.06 o 
   6   9   4       34.13       26.21      5.41 o 
   7   9   4      260.25      223.92     12.41 o 
   8   9   4      539.58      578.60     13.99 o 
   9   9   4       36.65       25.13      7.05 o 
  10   9   4       87.24      115.85      8.70 o 
  11   9   4      312.08      294.53     10.53 o 
  12   9   4     1873.37     1757.30     39.44 o 
  13   9   4      144.31      117.15      8.84 o 
  14   9   4       26.48       17.63      7.75 o 
  15   9   4      321.71      294.57     13.18 o 
  16   9   4       80.25       70.79     10.89 o 
  17   9   4      168.08      200.10     15.55 o 
  18   9   4       61.69       63.19     16.37 o 
  19   9   4       42.91       35.59     17.10 o 
   0  10   4    12418.50    13721.32    135.22 o 
   1  10   4      725.40      781.93      9.18 o 
   2  10   4     1002.85      929.26     10.81 o 
   3  10   4      809.97      933.80     11.58 o 
   4  10   4     3857.97     4045.79     34.45 o 
   5  10   4      196.01      209.94      7.52 o 
   6  10   4      253.96      260.72      8.36 o 
   7  10   4      457.47      483.87     12.23 o 
   8  10   4      147.35      131.23     10.09 o 
   9  10   4      914.32      909.02     16.91 o 
  10  10   4      262.96      266.08      9.36 o 
  11  10   4      445.41      459.42     11.76 o 
  12  10   4      227.73      216.90     10.01 o 
  13  10   4       93.97       94.24      8.75 o 
  14  10   4       27.04       23.60      8.18 o 
  15  10   4      248.39      278.46     13.43 o 
  16  10   4       26.42       25.59     10.19 o 
  17  10   4       12.56       36.83     12.86 o 
  18  10   4       49.25       53.50     16.43 o 
  19  10   4       91.22      107.04     19.33 o 
   1  11   4     2110.79     2131.43     18.87 o 
   2  11   4     1532.25     1443.15     14.97 o 
   3  11   4      123.77      118.97      6.94 o 
   4  11   4     2520.77     2546.34     24.43 o 
   5  11   4     1344.72     1432.03     16.98 o 
   6  11   4      281.93      274.58      8.71 o 
   7  11   4      105.68      108.06      7.25 o 
   8  11   4      427.88      376.80     10.31 o 
   9  11   4      534.57      497.21     12.28 o 
  10  11   4      645.49      640.51     14.43 o 
  11  11   4     1244.65     1223.62     18.94 o 
  12  11   4       26.17       26.53      7.74 o 
  13  11   4       83.67       86.93      8.79 o 
  14  11   4       17.64       22.77     11.53 o 
  15  11   4        8.07        5.91      9.38 o 
  16  11   4      284.71      312.18     16.95 o 
  17  11   4       27.26       27.13     13.63 o 
  18  11   4       18.77       15.67     13.90 o 
  19  11   4       21.02       30.83     18.40 o 
   0  12   4     2699.55     2909.04     41.02 o 
   1  12   4      775.21      807.00      9.95 o 
   2  12   4     1019.18     1012.41     14.89 o 
   3  12   4      343.60      328.90      7.30 o 
   4  12   4      558.32      542.49      9.21 o 
   5  12   4      286.57      288.97      9.04 o 
   6  12   4       50.03       50.58      6.12 o 
   7  12   4      103.47      106.65      7.34 o 
   8  12   4        8.89       -0.31      5.15 o 
   9  12   4       66.24       61.31      7.34 o 
  10  12   4      487.84      503.57     11.11 o 
  11  12   4      471.13      458.28     16.19 o 
  12  12   4     1582.19     1582.43     25.16 o 
  13  12   4       21.86       19.30      8.90 o 
  14  12   4       89.12       79.89     11.33 o 
  15  12   4       17.26       10.99     10.29 o 
  16  12   4       47.72       30.39     13.18 o 
  17  12   4        8.78        5.66     14.33 o 
  18  12   4       12.73       -3.95     14.37 o 
   1  13   4     1475.95     1581.74     15.71 o 
   2  13   4     1771.36     1921.63     21.40 o 
   3  13   4      585.38      613.28     10.06 o 
   4  13   4      899.62      923.98     12.58 o 
   5  13   4      269.95      275.76     10.75 o 
   6  13   4      539.54      556.02     12.41 o 
   7  13   4       57.82       47.96      6.69 o 
   8  13   4     1027.71     1058.73     18.12 o 
   9  13   4      466.04      439.36     11.16 o 
  10  13   4     1099.26     1143.71     17.96 o 
  11  13   4      971.38      971.26     15.76 o 
  12  13   4      223.59      233.54     12.62 o 
  13  13   4       76.30       65.05     12.28 o 
  14  13   4      148.99      133.87     18.92 o 
  15  13   4       33.51       44.23     12.49 o 
  16  13   4        9.28        0.58     12.69 o 
  17  13   4      143.48      171.19     16.60 o 
  18  13   4       24.05       16.11     15.26 o 
   0  14   4     2409.12     2487.44     31.45 o 
   1  14   4       68.98       84.25      4.76 o 
   2  14   4     1632.44     1668.29     19.88 o 
   3  14   4      916.11      994.57     13.36 o 
   4  14   4     3959.20     3957.13     42.42 o 
   5  14   4      147.18      161.10     11.34 o 
   6  14   4      242.77      259.52      9.65 o 
   7  14   4      411.20      389.34     11.42 o 
   8  14   4     2871.48     2759.50     33.32 o 
   9  14   4      710.81      704.62     13.88 o 
  10  14   4        3.19       -6.56      6.56 o 
  11  14   4      325.42      302.35     13.58 o 
  12  14   4      602.09      641.19     16.35 o 
  13  14   4      346.52      388.82     16.29 o 
  14  14   4       63.54       26.38      9.95 o 
  15  14   4      146.70      160.86     15.11 o 
  16  14   4       67.13       68.39     14.11 o 
  17  14   4        4.76        2.14     13.92 o 
  18  14   4        2.76        0.31     15.43 o 
   1  15   4      729.83      760.36     10.48 o 
   2  15   4      774.80      801.84     13.12 o 
   3  15   4       20.32       23.38      5.01 o 
   4  15   4     1192.82     1243.67     19.22 o 
   5  15   4      346.67      348.56     10.74 o 
   6  15   4      545.48      521.50     12.90 o 
   7  15   4      148.41      152.34      9.47 o 
   8  15   4      833.53      837.91     16.44 o 
   9  15   4       21.06       11.59      6.74 o 
  10  15   4      532.01      558.30     15.09 o 
  11  15   4      243.90      271.56     14.71 o 
  12  15   4      403.02      386.61     27.51 o 
  13  15   4       92.15       55.52     18.24 o 
  14  15   4      151.79      197.58     15.04 o 
  15  15   4       23.46       26.97     12.89 o 
  16  15   4       43.42       33.83     14.01 o 
  17  15   4        5.03        3.83     14.65 o 
   0  16   4     2058.98     2173.31     29.51 o 
   1  16   4      351.57      360.37     10.97 o 
   2  16   4       77.49       53.71      5.65 o 
   3  16   4      106.18       80.35      6.66 o 
   4  16   4     1380.62     1322.42     20.34 o 
   5  16   4      317.64      304.40     10.81 o 
   6  16   4     1000.34      979.99     17.76 o 
   7  16   4      650.08      642.16     14.98 o 
   8  16   4      400.91      368.35     11.94 o 
   9  16   4      607.46      589.71     15.12 o 
  10  16   4      178.25      174.69     11.42 o 
  11  16   4       40.24       40.50     10.37 o 
  12  16   4       28.75       10.11      9.73 o 
  13  16   4       47.94       33.18     13.86 o 
  14  16   4        8.86        9.78     14.07 o 
  15  16   4      143.10      192.59     18.93 o 
  16  16   4      226.23      264.48     28.26 o 
  17  16   4      145.16      181.67     21.11 o 
   1  17   4     1121.02     1172.77     15.73 o 
   2  17   4      514.24      511.82     11.34 o 
   3  17   4      161.57      187.38      9.95 o 
   4  17   4     1350.08     1350.39     21.09 o 
   5  17   4      418.36      404.70     12.35 o 
   6  17   4      209.21      241.70     12.01 o 
   7  17   4     1196.02     1214.78     27.07 o 
   8  17   4      338.06      323.79     13.68 o 
   9  17   4       58.30       42.33      8.60 o 
  10  17   4      133.23      160.13     12.42 o 
  11  17   4      182.77      179.88     13.42 o 
  12  17   4      264.40      271.46     18.82 o 
  13  17   4       44.20       41.16     15.64 o 
  14  17   4      103.70       98.10     15.77 o 
  15  17   4      156.80      174.11     18.79 o 
  16  17   4       72.16      102.55     17.86 o 
   0  18   4      216.63      210.73     16.40 o 
   1  18   4      193.53      205.89      9.45 o 
   2  18   4      319.93      302.72     10.94 o 
   3  18   4      239.58      244.16     10.40 o 
   4  18   4      491.06      515.69     15.32 o 
   5  18   4       60.30       49.53      8.32 o 
   6  18   4       22.47       24.07      7.85 o 
   7  18   4       48.74       29.71     10.73 o 
   8  18   4       17.81       -7.78      7.78 o 
   9  18   4       76.71       55.73      9.10 o 
  10  18   4      104.65       59.89     10.65 o 
  11  18   4       22.33       15.45     10.57 o 
  12  18   4      154.89      153.05     16.58 o 
  13  18   4       33.79       36.40     15.41 o 
  14  18   4       47.70       55.42     16.21 o 
  15  18   4      189.10      244.49     21.17 o 
  16  18   4       10.87       26.16     17.13 o 
   1  19   4       35.45       17.01      7.09 o 
   2  19   4      212.51      247.73     14.71 o 
   3  19   4      886.19      901.36     17.45 o 
   4  19   4      161.13      133.99      9.83 o 
   5  19   4     1010.88     1016.04     19.29 o 
   6  19   4       85.57       85.49      9.43 o 
   7  19   4      171.06      152.69     12.06 o 
   8  19   4       64.30       45.72     12.82 o 
   9  19   4       55.39       64.51     11.10 o 
  10  19   4      190.56      223.46     14.69 o 
  11  19   4       36.02       46.99     11.31 o 
  12  19   4      141.44      179.81     17.86 o 
  13  19   4        8.75        1.98     15.24 o 
  14  19   4        6.43       -2.02     15.75 o 
  15  19   4       24.91       32.34     17.40 o 
   0  20   4      802.45      778.60     21.71 o 
   1  20   4      514.13      472.68     15.30 o 
   2  20   4      210.04      231.34     15.05 o 
   3  20   4      148.14      170.76     11.82 o 
   4  20   4      456.23      404.88     14.79 o 
   5  20   4     1149.40     1170.69     21.07 o 
   6  20   4      396.31      358.50     12.78 o 
   7  20   4      258.31      285.33     13.12 o 
   8  20   4       15.64       -0.97      8.46 o 
   9  20   4        9.84       12.46      9.93 o 
  10  20   4        3.57       22.06     10.84 o 
  11  20   4      148.80      157.57     16.56 o 
  12  20   4       69.60       46.99     15.79 o 
  13  20   4       50.85       48.56     20.58 o 
  14  20   4        4.69       -5.82     16.22 o 
   1  21   4      159.47      150.87     12.25 o 
   2  21   4      160.04      142.03     13.87 o 
   3  21   4      130.02      104.75     11.42 o 
   4  21   4      123.79      124.62     26.07 o 
   5  21   4      193.70      223.17     19.70 o 
   6  21   4      126.42      165.61     11.25 o 
   7  21   4      170.73      163.79     11.60 o 
   8  21   4       34.44       12.59      9.02 o 
   9  21   4       12.45      -10.02     10.02 o 
  10  21   4       24.12       30.76     13.60 o 
  11  21   4       25.55       24.82     13.84 o 
  12  21   4       88.50       93.07     15.79 o 
  13  21   4       75.32       78.07     16.09 o 
  14  21   4       62.40       85.29     19.96 o 
   0  22   4       88.66      130.25     23.37 o 
   1  22   4      227.06      183.40     24.20 o 
   2  22   4      188.82      171.04     17.77 o 
   3  22   4      201.01      224.41     14.07 o 
   4  22   4      183.13      186.47     13.73 o 
   5  22   4      145.03      140.09     13.67 o 
   6  22   4       16.87       25.24      9.54 o 
   7  22   4       14.60        4.73      9.39 o 
   8  22   4       54.41       35.49     11.21 o 
   9  22   4       65.91       52.40     12.10 o 
  10  22   4       41.06       52.20     15.27 o 
  11  22   4       36.89       22.37     15.22 o 
  12  22   4        4.45       -2.60     15.17 o 
  13  22   4       58.16       69.98     17.44 o 
   1  23   4       12.56        9.52     10.88 o 
   2  23   4      103.37       81.45     15.66 o 
   3  23   4      162.48      114.57     12.20 o 
   4  23   4      237.84      230.75     14.95 o 
   5  23   4       14.86       15.08     10.53 o 
   6  23   4      339.26      363.53     15.71 o 
   7  23   4        4.94       -9.81      9.81 o 
   8  23   4       56.79       31.82     11.67 o 
   9  23   4       41.07       45.87     17.50 o 
  10  23   4        4.73      -14.04     14.04 o 
  11  23   4       18.71       25.92     16.52 o 
  12  23   4       17.76       41.52     17.91 o 
   0  24   4       18.30       24.62     20.57 o 
   1  24   4       10.34       22.55     16.83 o 
   2  24   4        1.45        8.99     11.70 o 
   3  24   4        7.87      -10.60     10.60 o 
   4  24   4       31.83        9.40     11.24 o 
   5  24   4       59.26       52.17     12.05 o 
   6  24   4       25.92       49.33     13.47 o 
   7  24   4       70.81       90.21     14.58 o 
   8  24   4       72.39       49.10     18.73 o 
   9  24   4       19.72       14.29     14.38 o 
  10  24   4       34.76       52.28     16.84 o 
  11  24   4       46.60       50.98     18.99 o 
   1  25   4       26.59       31.83     27.73 o 
   2  25   4       10.44       15.67     15.08 o 
   3  25   4       52.66       31.36     13.85 o 
   4  25   4       83.26       88.83     14.25 o 
   5  25   4       59.42       59.36     13.15 o 
   6  25   4       99.19      102.71     14.54 o 
   7  25   4       50.41       68.18     15.62 o 
   8  25   4       11.21       -0.99     35.99 o 
   9  25   4        3.20        7.78     18.94 o 
  10  25   4        5.26       -3.18     16.30 o 
   0  26   4       15.48       21.81     23.06 o 
   1  26   4       19.54       -0.84     16.30 o 
   2  26   4        5.39       13.16     15.96 o 
   3  26   4       88.74      105.43     18.59 o 
   4  26   4       59.95       40.31     14.25 o 
   5  26   4        6.27       25.89     14.70 o 
   6  26   4       42.08       49.00     15.02 o 
   7  26   4       23.88       -5.45     23.84 o 
   8  26   4       43.31       58.66     28.04 o 
   9  26   4       33.79       46.64     21.92 o 
   1  27   4       34.23       41.22     18.05 o 
   2  27   4       13.27      -16.31     16.31 o 
   3  27   4        9.36       17.89     17.73 o 
   4  27   4       65.71       83.62     21.81 o 
   5  27   4       88.26      102.10     17.66 o 
   6  27   4       25.05       17.81     19.65 o 
   7  27   4       48.61       33.89     20.81 o 
   0  28   4       50.72       24.31     26.49 o 
   1  28   4        6.70       -8.71     21.03 o 
   2  28   4       21.40       41.66     23.06 o 
   3  28   4       34.02       31.91     20.02 o 
   4  28   4        4.34       19.19     26.33 o 
   5  28   4       19.47       13.05     18.00 o 
   2   0   5      579.99      643.51     26.16 o 
   4   0   5     2610.40     2475.18     27.92 o 
   6   0   5    44279.81    48864.85    463.78 o 
   8   0   5      460.93      478.78     12.49 o 
  10   0   5     1296.68     1396.03     21.33 o 
  12   0   5     2669.75     2553.38     40.37 o 
  14   0   5      240.45      256.67     15.77 o 
  16   0   5      190.24      267.61     21.76 o 
  18   0   5        6.58       23.93     18.62 o 
  20   0   5      199.79      175.35     25.31 o 
   0   1   5     4383.90     4394.96     91.93 o 
   1   1   5     3882.21     3977.40     48.50 o 
   2   1   5      132.52      121.87      3.92 o 
   3   1   5      172.47      160.04      4.26 o 
   4   1   5      517.93      596.58      7.01 o 
   5   1   5      612.96      675.12      7.79 o 
   6   1   5     4571.14     4938.83     36.87 o 
   7   1   5     1297.50     1222.53     14.82 o 
   8   1   5     2440.93     2526.04     25.65 o 
   9   1   5      278.21      256.46      7.38 o 
  10   1   5      578.84      597.45      9.23 o 
  11   1   5       15.15       11.22      5.05 o 
  12   1   5      189.75      193.35      7.91 o 
  13   1   5      536.19      535.70     12.12 o 
  14   1   5      253.49      227.73     11.73 o 
  15   1   5       80.61       54.15      9.95 o 
  16   1   5     1196.04     1176.13     28.79 o 
  17   1   5      397.82      402.25     17.47 o 
  18   1   5      291.52      315.42     18.22 o 
  19   1   5      134.60      120.16     15.81 o 
  20   1   5       76.28       75.52     17.00 o 
   1   2   5      237.21      236.31      5.79 o 
   2   2   5     8817.12     9030.00     80.72 o 
   3   2   5      211.11      176.37      4.92 o 
   4   2   5     1961.77     1792.85     16.54 o 
   5   2   5      813.72      760.58      8.40 o 
   6   2   5     9653.38    10155.15     71.61 o 
   7   2   5     7598.57     7967.60     67.56 o 
   8   2   5      883.15      851.90     12.09 o 
   9   2   5      760.33      721.87     11.48 o 
  10   2   5      884.24      854.15     15.20 o 
  11   2   5      623.97      623.83     11.83 o 
  12   2   5      287.20      251.04      9.01 o 
  13   2   5      774.29      775.23     18.72 o 
  14   2   5      495.59      487.59     18.49 o 
  15   2   5      415.77      369.49     23.22 o 
  16   2   5      849.66      798.85     25.18 o 
  17   2   5       80.06       83.68     13.55 o 
  18   2   5      123.88      116.18     14.71 o 
  19   2   5        8.21        2.94     14.17 o 
  20   2   5       10.81       10.43     15.65 o 
   0   3   5    18534.72    20638.92    230.35 o 
   1   3   5      778.55      727.36      9.74 o 
   2   3   5     1143.54     1107.58     13.22 o 
   3   3   5      279.97      301.72      7.20 o 
   4   3   5      611.60      568.93      7.39 o 
   5   3   5    11863.61    12295.37     91.63 o 
   6   3   5    10094.94    10399.08     79.18 o 
   7   3   5     3699.26     3628.73     33.87 o 
   8   3   5      393.25      427.25      8.20 o 
   9   3   5      153.17      158.07      6.31 o 
  10   3   5      267.68      250.40      8.13 o 
  11   3   5      122.94      114.43      7.16 o 
  12   3   5       16.93        8.68      6.02 o 
  13   3   5       16.86       -5.04      7.69 o 
  14   3   5      909.38      905.92     21.10 o 
  15   3   5      588.24      632.94     18.73 o 
  16   3   5      887.32      857.09     25.41 o 
  17   3   5       62.20       42.70     13.84 o 
  18   3   5        4.34       -2.76     12.96 o 
  19   3   5       31.65       12.29     13.90 o 
  20   3   5       43.81       48.05     16.44 o 
   1   4   5      964.28      914.07      9.66 o 
   2   4   5     3808.39     3832.38     36.68 o 
   3   4   5     1909.11     1821.15     18.06 o 
   4   4   5     5091.66     5512.51     52.25 o 
   5   4   5      290.73      261.71      5.49 o 
   6   4   5     4418.04     4668.38     42.02 o 
   7   4   5      385.63      444.68     15.08 o 
   8   4   5       93.48       81.37      4.60 o 
   9   4   5      227.39      252.76      8.59 o 
  10   4   5     1343.77     1417.70     18.74 o 
  11   4   5      202.81      192.54      8.52 o 
  12   4   5       90.97       82.19      9.92 o 
  13   4   5      188.42      183.21      9.48 o 
  14   4   5       17.15       23.38      8.20 o 
  15   4   5      308.58      304.46     13.00 o 
  16   4   5       51.87       29.98     10.05 o 
  17   4   5       48.78       37.37     12.03 o 
  18   4   5      255.62      351.01     20.78 o 
  19   4   5      152.96      197.01     17.43 o 
  20   4   5      134.19      158.41     21.01 o 
   0   5   5      132.30      131.33      5.10 o 
   1   5   5      114.34      131.46      3.67 o 
   2   5   5     3620.71     3736.88     32.49 o 
   3   5   5     6441.72     6767.74     56.92 o 
   4   5   5      396.28      341.21      8.20 o 
   5   5   5     1105.74     1007.82     13.18 o 
   6   5   5     2970.09     3193.43     30.84 o 
   7   5   5       80.34       76.92      6.75 o 
   8   5   5     2821.78     3066.09     34.12 o 
   9   5   5      548.83      510.24     11.58 o 
  10   5   5     2559.97     2685.59     29.13 o 
  11   5   5       92.42       85.35      9.66 o 
  12   5   5      231.40      222.81      9.57 o 
  13   5   5      122.60      143.74     11.96 o 
  14   5   5      725.59      689.47     14.78 o 
  15   5   5      154.02      146.79     17.45 o 
  16   5   5       92.87       70.89     10.50 o 
  17   5   5       55.70       34.54     11.17 o 
  18   5   5       50.47       35.67     12.36 o 
  19   5   5       51.72       66.47     15.20 o 
  20   5   5        1.75        0.60     23.47 o 
   1   6   5       28.75       18.63      2.48 o 
   2   6   5     5760.64     5876.68     49.24 o 
   3   6   5     7081.36     7305.87     60.89 o 
   4   6   5     3337.74     3485.61     35.88 o 
   5   6   5     1578.86     1768.68     21.50 o 
   6   6   5      290.56      324.46      7.84 o 
   7   6   5      224.60      201.86      7.43 o 
   8   6   5      988.91      952.13     15.50 o 
   9   6   5       19.54       24.15      5.74 o 
  10   6   5      136.53      160.18      8.67 o 
  11   6   5      812.16      731.68     13.58 o 
  12   6   5      435.24      441.53     11.47 o 
  13   6   5      114.05      120.99      8.62 o 
  14   6   5      186.09      174.61     10.15 o 
  15   6   5      206.88      211.19     12.63 o 
  16   6   5      314.96      311.52     14.46 o 
  17   6   5      213.97      294.00     23.57 o 
  18   6   5       54.21       63.94     12.70 o 
  19   6   5      106.41      123.39     15.58 o 
   0   7   5     1781.43     1708.95     21.49 o 
   1   7   5      535.24      553.46      7.82 o 
   2   7   5     1549.10     1578.74     16.19 o 
   3   7   5     1160.81     1116.67     11.59 o 
   4   7   5     3177.42     3402.06     35.34 o 
   5   7   5      828.85      811.08     13.33 o 
   6   7   5      156.72      116.11      5.83 o 
   7   7   5      204.33      179.03      7.29 o 
   8   7   5      398.37      428.25     11.39 o 
   9   7   5      519.36      545.15     12.28 o 
  10   7   5      351.83      308.76     10.16 o 
  11   7   5       18.62       21.34      6.50 o 
  12   7   5      118.12      116.59      8.40 o 
  13   7   5      240.20      255.37     10.69 o 
  14   7   5       85.84       75.08      8.66 o 
  15   7   5       35.07       38.90      9.94 o 
  16   7   5       87.79       72.70     11.38 o 
  17   7   5      103.73       72.40     11.94 o 
  18   7   5       78.98       68.72     17.50 o 
  19   7   5       14.43       18.28     17.09 o 
   1   8   5      632.64      639.08      8.00 o 
   2   8   5     1000.04     1091.36     14.73 o 
   3   8   5     1480.91     1521.06     14.82 o 
   4   8   5     1053.54     1268.64     17.27 o 
   5   8   5     1384.48     1537.77     19.94 o 
   6   8   5     2168.95     2219.11     24.04 o 
   7   8   5      809.46      706.48     13.14 o 
   8   8   5      526.29      517.06     11.53 o 
   9   8   5       31.69       24.38      6.00 o 
  10   8   5      105.28       98.17      7.96 o 
  11   8   5      379.18      368.09     19.56 o 
  12   8   5      192.05      152.43      9.87 o 
  13   8   5       16.79       10.59      7.41 o 
  14   8   5      380.35      380.88     12.13 o 
  15   8   5      149.07      145.78     11.28 o 
  16   8   5        8.34       12.36     10.32 o 
  17   8   5       18.15       20.83     12.78 o 
  18   8   5       44.93       36.49     13.69 o 
  19   8   5       50.36       60.21     24.81 o 
   0   9   5     1649.04     1424.43     19.47 o 
   1   9   5     2200.93     2452.13     20.76 o 
   2   9   5      445.60      478.01      6.98 o 
   3   9   5      778.43      794.86     13.20 o 
   4   9   5     3482.13     3730.99     44.60 o 
   5   9   5     2342.88     2407.82     27.95 o 
   6   9   5      210.65      193.71      7.97 o 
   7   9   5      533.74      604.95     12.38 o 
   8   9   5      142.96      153.49      7.97 o 
   9   9   5       97.83       71.70      7.08 o 
  10   9   5        2.82       -0.96      6.40 o 
  11   9   5      144.40      131.66      9.18 o 
  12   9   5      694.66      682.15     14.30 o 
  13   9   5      631.34      609.22     16.00 o 
  14   9   5       18.88        8.58      7.98 o 
  15   9   5      118.49      131.00     13.10 o 
  16   9   5      498.22      493.76     16.08 o 
  17   9   5        2.73        5.66     12.82 o 
  18   9   5       18.05       37.24     15.78 o 
  19   9   5       14.45      -16.47     17.06 o 
   1  10   5      349.82      398.51      6.70 o 
   2  10   5      880.47      992.07     10.89 o 
   3  10   5     2438.04     2522.04     41.48 o 
   4  10   5      598.60      607.98      9.11 o 
   5  10   5      498.74      479.06      9.92 o 
   6  10   5      678.91      640.86     14.08 o 
   7  10   5      230.31      212.76      8.09 o 
   8  10   5      134.73      116.21     15.47 o 
   9  10   5      499.05      485.55     12.38 o 
  10  10   5      712.12      675.73     23.17 o 
  11  10   5       25.70       20.71      7.48 o 
  12  10   5     1221.47     1191.73     23.98 o 
  13  10   5      164.81      177.10     13.42 o 
  14  10   5      210.07      228.76     12.83 o 
  15  10   5      364.69      346.54     14.00 o 
  16  10   5      169.51      203.41     14.64 o 
  17  10   5       44.62       57.89     21.00 o 
  18  10   5       10.60       24.56     16.43 o 
  19  10   5        6.44      -13.32     17.09 o 
   0  11   5     1520.96     1557.35     21.51 o 
   1  11   5       43.22       37.34      3.70 o 
   2  11   5      821.50      772.41      9.58 o 
   3  11   5      210.68      182.22      5.97 o 
   4  11   5     2050.17     2345.96     26.62 o 
   5  11   5      120.40      106.64      6.69 o 
   6  11   5       26.41       11.49      5.33 o 
   7  11   5      204.75      208.74      9.10 o 
   8  11   5      556.67      517.37     12.30 o 
   9  11   5      842.89      824.81     18.19 o 
  10  11   5      405.08      421.85     16.86 o 
  11  11   5      136.94      126.55     11.28 o 
  12  11   5      107.90       83.79     13.43 o 
  13  11   5      238.68      221.14     24.41 o 
  14  11   5       65.78       97.86     10.62 o 
  15  11   5      143.09      144.96     15.87 o 
  16  11   5       27.33       14.95     13.15 o 
  17  11   5       10.39      -11.31     12.40 o 
  18  11   5       72.72       52.27     23.37 o 
   1  12   5       62.40       54.25      4.06 o 
   2  12   5      215.83      217.28      5.59 o 
   3  12   5      346.79      336.02      8.93 o 
   4  12   5      261.16      227.78      7.74 o 
   5  12   5      403.48      402.34      9.78 o 
   6  12   5      672.91      714.08     14.13 o 
   7  12   5      250.76      273.12      9.92 o 
   8  12   5      214.71      210.87     10.05 o 
   9  12   5       43.96       26.09      8.56 o 
  10  12   5      786.27      805.36     18.93 o 
  11  12   5     1092.19     1075.56     19.71 o 
  12  12   5     1668.70     1825.87     31.03 o 
  13  12   5       40.27       36.22      9.34 o 
  14  12   5       11.59       14.32     10.92 o 
  15  12   5       43.84       41.83     12.03 o 
  16  12   5       41.00       55.13     13.33 o 
  17  12   5       76.26       72.57     16.54 o 
  18  12   5       53.19       60.33     41.29 o 
   0  13   5      264.99      311.21     11.83 o 
   1  13   5       87.87       80.03      7.43 o 
   2  13   5      123.62       90.48      7.62 o 
   3  13   5      192.11      190.85      7.49 o 
   4  13   5      150.36      130.58      6.98 o 
   5  13   5      420.67      408.55     10.96 o 
   6  13   5      562.03      558.85     12.90 o 
   7  13   5      165.37      164.55      9.28 o 
   8  13   5      520.11      528.32     13.52 o 
   9  13   5      469.14      465.15     11.86 o 
  10  13   5     1349.88     1377.04     22.34 o 
  11  13   5       59.80       81.93      8.57 o 
  12  13   5      226.32      248.06     11.33 o 
  13  13   5      196.30      154.17     13.34 o 
  14  13   5       99.44      104.04     18.62 o 
  15  13   5        1.29      -12.82     14.48 o 
  16  13   5        2.48        0.96     17.55 o 
  17  13   5       25.90       -9.93     16.52 o 
  18  13   5       26.96        6.70     29.76 o 
   1  14   5      919.14      981.83     13.37 o 
   2  14   5      747.42      746.89     11.51 o 
   3  14   5      958.46      911.24     27.12 o 
   4  14   5      611.32      582.99     11.77 o 
   5  14   5       49.22       62.65      7.76 o 
   6  14   5      242.05      264.72     10.09 o 
   7  14   5      349.65      321.81     12.99 o 
   8  14   5     1281.82     1289.63     20.18 o 
   9  14   5      220.46      199.10      9.70 o 
  10  14   5       61.63       27.83      7.46 o 
  11  14   5      269.86      258.18     10.79 o 
  12  14   5     1243.81     1247.64     35.31 o 
  13  14   5       48.62       47.62     11.06 o 
  14  14   5      129.91      125.70     13.45 o 
  15  14   5      331.46      334.50     17.14 o 
  16  14   5       79.19       70.59     17.13 o 
  17  14   5       59.53       74.74     17.79 o 
   0  15   5      314.67      300.71     11.60 o 
   1  15   5      182.60      184.39      7.10 o 
   2  15   5       39.66       23.38      5.07 o 
   3  15   5      149.40      128.90      7.49 o 
   4  15   5      472.69      487.89     11.27 o 
   5  15   5      133.01      128.48     13.72 o 
   6  15   5      287.22      293.68     10.90 o 
   7  15   5      297.34      310.25     11.31 o 
   8  15   5      503.29      521.88     12.55 o 
   9  15   5      227.38      199.25      9.96 o 
  10  15   5      281.16      272.16     13.01 o 
  11  15   5      156.19      138.14     10.93 o 
  12  15   5       26.63       29.90     13.58 o 
  13  15   5      367.30      350.67     15.93 o 
  14  15   5       56.19       54.43     12.30 o 
  15  15   5       55.08       30.55     15.46 o 
  16  15   5      196.22      226.97     28.89 o 
  17  15   5       33.45       23.57     16.96 o 
   1  16   5      335.17      336.29      8.69 o 
   2  16   5      115.39       99.56      7.48 o 
   3  16   5     1008.11     1012.32     17.81 o 
   4  16   5      515.17      574.19     12.53 o 
   5  16   5      112.62      110.67      9.13 o 
   6  16   5     1052.33     1047.51     18.81 o 
   7  16   5       52.24       59.39      8.67 o 
   8  16   5       30.39       28.53      7.05 o 
   9  16   5      160.85      179.66     10.09 o 
  10  16   5       42.15       22.99      8.34 o 
  11  16   5      316.56      310.28     14.71 o 
  12  16   5       12.04        6.63     10.25 o 
  13  16   5       13.98       15.07     11.21 o 
  14  16   5       10.61        5.96     15.07 o 
  15  16   5       40.41       32.12     16.03 o 
  16  16   5      144.43      178.45     20.50 o 
   0  17   5     3592.92     3775.67     54.86 o 
   1  17   5      714.47      752.50     14.06 o 
   2  17   5      100.43       90.97      7.68 o 
   3  17   5     1640.55     1676.20     24.40 o 
   4  17   5      426.67      424.13     12.63 o 
   5  17   5       18.97       21.88      7.59 o 
   6  17   5       52.97       31.15     10.62 o 
   7  17   5     1371.69     1355.30     26.13 o 
   8  17   5      584.50      545.23     14.66 o 
   9  17   5      163.48      154.68     10.78 o 
  10  17   5       25.09       16.39      8.66 o 
  11  17   5      129.79      112.16     12.11 o 
  12  17   5      197.58      174.25     13.75 o 
  13  17   5       19.44       11.63     11.16 o 
  14  17   5       18.66       20.80     16.80 o 
  15  17   5      132.55      155.50     19.76 o 
  16  17   5       56.04       25.30     16.87 o 
   1  18   5     1475.38     1517.14     23.54 o 
   2  18   5      301.27      340.98     12.01 o 
   3  18   5      912.04      871.87     27.97 o 
   4  18   5      738.65      716.25     15.99 o 
   5  18   5      276.56      275.98     11.85 o 
   6  18   5      164.48      142.43     10.58 o 
   7  18   5      528.32      550.56     14.90 o 
   8  18   5       41.25       34.79      8.90 o 
   9  18   5       79.98       72.04      9.81 o 
  10  18   5        1.62       -8.02      8.98 o 
  11  18   5       29.83       26.28     11.05 o 
  12  18   5       89.33       78.44     12.87 o 
  13  18   5       60.19       56.17     16.11 o 
  14  18   5        9.18       -2.93     15.59 o 
  15  18   5       30.16       37.39     19.90 o 
   0  19   5      216.42      229.62     14.42 o 
   1  19   5     1014.87     1019.74     19.50 o 
   2  19   5      446.10      504.03     14.30 o 
   3  19   5      130.92       96.25     10.76 o 
   4  19   5       62.03       49.52      8.62 o 
   5  19   5      197.87      207.84     11.46 o 
   6  19   5      162.90      164.98     11.03 o 
   7  19   5       34.59       15.50      8.49 o 
   8  19   5       39.37       25.60      9.22 o 
   9  19   5      138.75      137.58     12.54 o 
  10  19   5      153.89      157.19     13.37 o 
  11  19   5       56.19       50.35     11.83 o 
  12  19   5       22.40       17.47     12.03 o 
  13  19   5      123.29      135.88     17.81 o 
  14  19   5       53.82       52.49     17.02 o 
  15  19   5       40.25       30.32     17.23 o 
   1  20   5      125.79      115.88     10.24 o 
   2  20   5      228.41      220.83     12.19 o 
   3  20   5       92.48       63.96     10.61 o 
   4  20   5      254.68      283.43     14.11 o 
   5  20   5      156.66      173.77     11.44 o 
   6  20   5      199.43      197.51     11.72 o 
   7  20   5       50.44       35.43      9.25 o 
   8  20   5       27.48       14.14     10.80 o 
   9  20   5       75.31       79.25     11.06 o 
  10  20   5       53.55       23.12     12.64 o 
  11  20   5       53.42       20.05     12.00 o 
  12  20   5       43.38       40.71     14.84 o 
  13  20   5       22.16       55.04     16.76 o 
  14  20   5       96.98      104.13     19.35 o 
   0  21   5      461.71      465.37     22.96 o 
   1  21   5        9.66        3.25      8.59 o 
   2  21   5      241.76      264.39     17.50 o 
   3  21   5      176.68      242.13     13.79 o 
   4  21   5       33.74       30.62     10.36 o 
   5  21   5      268.51      280.43     14.04 o 
   6  21   5      135.31      136.02     18.34 o 
   7  21   5        6.32       13.44      9.51 o 
   8  21   5       81.74       72.20     11.52 o 
   9  21   5      179.01      174.64     13.34 o 
  10  21   5      114.54       98.15     12.94 o 
  11  21   5        8.42       15.40     14.41 o 
  12  21   5       15.75       15.41     15.47 o 
  13  21   5       74.84      105.83     18.62 o 
   1  22   5      238.97      256.98     16.26 o 
   2  22   5      140.90      134.45     12.48 o 
   3  22   5        8.99        9.67     10.16 o 
   4  22   5        3.95        0.48      9.76 o 
   5  22   5      190.71      205.64     14.26 o 
   6  22   5       72.33       71.55     14.13 o 
   7  22   5      340.98      335.42     14.39 o 
   8  22   5       42.34       30.40     10.47 o 
   9  22   5        7.42       -1.26     10.91 o 
  10  22   5       22.16       24.55     16.51 o 
  11  22   5        4.15       -3.22     15.14 o 
  12  22   5        6.73       -2.29     16.09 o 
  13  22   5       23.22       -0.75     17.56 o 
   0  23   5      148.05      152.38     25.86 o 
   1  23   5       40.59       29.46     11.52 o 
   2  23   5        1.67       -0.01     11.42 o 
   3  23   5       38.89       18.55     11.05 o 
   4  23   5        4.25       -7.22     12.10 o 
   5  23   5       17.27        3.95     11.03 o 
   6  23   5       40.83       24.40     11.21 o 
   7  23   5       15.10        0.53     11.30 o 
   8  23   5       35.18       27.80     13.60 o 
   9  23   5       59.46       51.70     13.40 o 
  10  23   5       87.44       88.67     17.49 o 
  11  23   5       25.03       21.72     17.21 o 
  12  23   5        8.62        4.84     16.49 o 
   1  24   5      120.19      132.73     17.29 o 
   2  24   5        0.03       16.94     12.73 o 
   3  24   5        5.60      -12.82     12.82 o 
   4  24   5       16.28        5.29     11.40 o 
   5  24   5       57.08       39.99     18.08 o 
   6  24   5       20.72       19.83     12.15 o 
   7  24   5       63.04       36.08     15.56 o 
   8  24   5      210.01      253.89     25.54 o 
   9  24   5       77.23       81.51     20.24 o 
  10  24   5        8.68       11.12     15.95 o 
  11  24   5       85.03      122.15     23.43 o 
   0  25   5       19.22       17.76     22.12 o 
   1  25   5       13.53       15.74     15.42 o 
   2  25   5       24.61       17.72     16.08 o 
   3  25   5       26.48       22.74     13.90 o 
   4  25   5        7.63       -0.32     12.07 o 
   5  25   5       20.96       30.46     12.66 o 
   6  25   5        7.12       24.41     13.46 o 
   7  25   5       24.89        2.27     14.70 o 
   8  25   5       14.40       30.22     14.79 o 
   9  25   5        3.17        8.27     28.98 o 
   1  26   5       23.33       15.00     17.29 o 
   2  26   5       12.79       -8.09     16.41 o 
   3  26   5       34.80       65.81     17.08 o 
   4  26   5       43.54       36.24     15.48 o 
   5  26   5       11.92       24.53     13.57 o 
   6  26   5       85.66      119.56     20.80 o 
   7  26   5        2.94        2.56     15.50 o 
   8  26   5        5.74      -12.90     19.87 o 
   0  27   5       29.75       21.19     24.62 o 
   1  27   5       59.02       84.02     19.39 o 
   2  27   5       20.72       -6.41     16.90 o 
   3  27   5       43.61       53.93     18.59 o 
   4  27   5       12.84        7.97     18.13 o 
   5  27   5       14.44       -2.67     18.37 o 
   6  27   5       16.79        1.23     20.86 o 
   1  28   5       55.03       60.76     19.83 o 
   2  28   5        4.95       39.57     20.05 o 
   3  28   5        5.43       11.05     18.82 o 
   4  28   5       28.35       46.78     20.49 o 
   0   0   6      832.83      684.30     22.12 o 
   2   0   6     1361.48     1328.10     20.19 o 
   4   0   6      775.04      936.85     14.44 o 
   6   0   6      955.72      888.54     14.19 o 
   8   0   6     1067.34     1089.19     20.12 o 
  10   0   6     2000.62     2040.29     32.79 o 
  12   0   6     1360.24     1386.49     36.13 o 
  14   0   6      661.96      696.88     27.43 o 
  16   0   6      849.73      916.74     32.83 o 
  18   0   6       23.49       63.76     22.28 o 
  20   0   6       58.28       79.12     23.67 o 
   1   1   6      343.94      382.22      8.95 o 
   2   1   6      633.90      612.77      9.13 o 
   3   1   6      728.31      759.78      9.79 o 
   4   1   6     1595.29     1529.64     14.99 o 
   5   1   6     2642.62     2715.32     22.12 o 
   6   1   6     1343.77     1294.84     12.74 o 
   7   1   6      813.59      820.68      9.73 o 
   8   1   6      489.16      508.46      9.35 o 
   9   1   6      780.82      781.10     12.31 o 
  10   1   6     2121.48     2170.77     27.56 o 
  11   1   6      409.92      444.32     14.41 o 
  12   1   6     1538.75     1486.73     26.56 o 
  13   1   6      725.51      701.49     22.04 o 
  14   1   6      466.12      422.73     15.97 o 
  15   1   6      474.43      432.88     16.64 o 
  16   1   6      625.61      613.21     19.74 o 
  17   1   6       29.41       21.24     14.98 o 
  18   1   6      400.23      431.72     19.04 o 
  19   1   6      233.99      324.66     20.12 o 
  20   1   6       36.52       45.13     16.22 o 
   0   2   6     5031.80     4999.59     74.37 o 
   1   2   6      564.05      594.10      8.90 o 
   2   2   6       27.47       22.80      2.95 o 
   3   2   6      185.10      192.46      4.99 o 
   4   2   6       51.76       73.50      3.65 o 
   5   2   6      439.45      429.49      6.40 o 
   6   2   6     2833.83     2883.72     23.51 o 
   7   2   6     3041.34     2924.92     24.09 o 
   8   2   6     2202.66     2400.41     24.94 o 
   9   2   6      195.83      193.96      8.48 o 
  10   2   6     5062.85     5099.72     52.94 o 
  11   2   6      351.14      371.38     11.55 o 
  12   2   6     1209.09     1168.57     22.97 o 
  13   2   6       54.51       64.97     10.08 o 
  14   2   6      233.91      223.32     13.97 o 
  15   2   6      916.48      873.10     21.96 o 
  16   2   6      189.25      226.81     16.01 o 
  17   2   6       13.78        6.68     14.66 o 
  18   2   6      353.90      369.31     18.86 o 
  19   2   6        9.49       18.97     15.18 o 
  20   2   6      201.42      225.76     19.72 o 
   1   3   6     1456.05     1598.63     19.85 o 
   2   3   6    10314.52    11075.66     98.18 o 
   3   3   6     2253.50     2251.91     21.81 o 
   4   3   6     3543.86     3522.69     29.61 o 
   5   3   6     4359.21     4500.82     34.17 o 
   6   3   6     5558.12     5833.09     43.29 o 
   7   3   6      580.42      560.46     10.81 o 
   8   3   6      651.98      664.06     12.75 o 
   9   3   6      292.26      295.09      9.57 o 
  10   3   6     4324.93     4520.78     48.24 o 
  11   3   6      964.44      897.67     16.74 o 
  12   3   6      266.56      242.55     13.24 o 
  13   3   6      225.48      191.90     12.49 o 
  14   3   6       71.35       46.72     10.72 o 
  15   3   6      172.43      187.92     14.23 o 
  16   3   6      251.39      286.77     16.65 o 
  17   3   6      164.35      200.50     15.79 o 
  18   3   6       68.89       55.77     14.42 o 
  19   3   6       13.62       11.97     15.33 o 
   0   4   6     2522.81     2669.17     34.82 o 
   1   4   6      366.92      412.79      6.77 o 
   2   4   6      815.75      915.20     12.36 o 
   3   4   6      499.10      524.71      7.97 o 
   4   4   6       24.37       21.46      2.86 o 
   5   4   6     2150.12     2302.06     23.71 o 
   6   4   6      360.35      338.30      6.65 o 
   7   4   6      412.19      386.72     10.13 o 
   8   4   6       27.51       28.77      5.49 o 
   9   4   6      101.13       99.38      9.60 o 
  10   4   6     1060.01     1090.12     18.23 o 
  11   4   6      310.00      273.65     10.45 o 
  12   4   6       11.03       -1.77      6.95 o 
  13   4   6       75.67       73.48     12.19 o 
  14   4   6      113.31      108.42     11.95 o 
  15   4   6      371.53      355.39     15.61 o 
  16   4   6       25.84       40.49     12.06 o 
  17   4   6        0.67      -12.10     12.10 o 
  18   4   6       70.59       88.90     14.26 o 
  19   4   6       74.43       67.80     15.82 o 
   1   5   6      237.68      240.69      5.14 o 
   2   5   6      198.84      178.68      4.93 o 
   3   5   6     6878.41     7293.51     61.35 o 
   4   5   6     5697.76     6224.06     59.19 o 
   5   5   6     3428.38     3538.37     33.60 o 
   6   5   6     2637.47     2765.88     28.03 o 
   7   5   6     1025.64     1093.56     15.05 o 
   8   5   6       25.30        7.66      5.13 o 
   9   5   6       22.68       10.78      5.49 o 
  10   5   6     1085.43     1087.99     24.60 o 
  11   5   6      374.03      359.90     11.61 o 
  12   5   6       71.32       67.71      9.92 o 
  13   5   6       17.98       18.67      7.86 o 
  14   5   6      354.65      309.68     14.45 o 
  15   5   6       18.60        7.40     10.55 o 
  16   5   6       78.22       69.92     12.83 o 
  17   5   6       42.73       35.09     12.47 o 
  18   5   6      133.98      160.00     16.16 o 
  19   5   6      178.24      187.79     21.71 o 
   0   6   6      121.98      110.24      5.48 o 
   1   6   6     3580.76     3813.49     31.44 o 
   2   6   6      888.07      925.06     12.16 o 
   3   6   6     6438.42     6580.26     61.44 o 
   4   6   6     4779.39     4819.66     47.67 o 
   5   6   6     1718.34     1792.00     22.23 o 
   6   6   6      965.56      994.08     14.06 o 
   7   6   6       98.10      129.93      8.08 o 
   8   6   6      120.28       96.86      6.96 o 
   9   6   6      173.63      174.39      8.67 o 
  10   6   6       16.59       13.61      6.46 o 
  11   6   6       77.33       58.81      7.73 o 
  12   6   6       97.54       89.96     13.15 o 
  13   6   6      299.31      297.39     11.98 o 
  14   6   6       22.60       11.37      9.81 o 
  15   6   6       36.48       37.72     11.20 o 
  16   6   6      387.67      391.92     17.05 o 
  17   6   6      344.18      365.21     18.26 o 
  18   6   6       21.05       22.23     13.36 o 
  19   6   6       20.78       21.02     16.92 o 
   1   7   6     1364.69     1464.41     13.93 o 
   2   7   6     2746.30     2853.93     24.80 o 
   3   7   6      284.18      218.52      6.44 o 
   4   7   6      472.73      455.38      8.09 o 
   5   7   6      596.80      563.24     11.24 o 
   6   7   6     1855.85     1758.46     20.57 o 
   7   7   6      371.09      357.70      8.84 o 
   8   7   6      107.09      113.84      7.24 o 
   9   7   6      224.44      218.47      9.32 o 
  10   7   6      240.58      225.70      9.79 o 
  11   7   6       48.54       39.82      9.95 o 
  12   7   6      401.99      407.24     12.88 o 
  13   7   6      107.09      100.87      9.68 o 
  14   7   6       10.56        4.25      9.11 o 
  15   7   6      119.54      133.89     12.87 o 
  16   7   6       17.56       16.17     11.67 o 
  17   7   6        1.61       10.94     12.69 o 
  18   7   6        7.97      -10.09     16.65 o 
  19   7   6       47.79      109.07     18.73 o 
   0   8   6     2978.16     2886.81     33.72 o 
   1   8   6       75.24       80.23      5.20 o 
   2   8   6       36.22       18.54      3.05 o 
   3   8   6     1089.52     1140.40     13.11 o 
   4   8   6      534.71      602.92      9.36 o 
   5   8   6      141.85      148.32      7.09 o 
   6   8   6     1850.91     1768.87     28.62 o 
   7   8   6       11.49        0.22      4.77 o 
   8   8   6     1319.75     1219.94     18.91 o 
   9   8   6      197.04      176.21      8.80 o 
  10   8   6      688.87      718.20     15.30 o 
  11   8   6      272.97      294.58     11.58 o 
  12   8   6       66.62       69.18      8.98 o 
  13   8   6       39.10       30.63      8.34 o 
  14   8   6      288.90      305.59     13.08 o 
  15   8   6       22.52       11.33     12.82 o 
  16   8   6        7.41       12.29     12.06 o 
  17   8   6       55.67       73.12     13.55 o 
  18   8   6       36.36       10.54     16.37 o 
  19   8   6        5.48       -4.66     17.38 o 
   1   9   6      596.04      656.61      8.69 o 
   2   9   6     3000.67     3114.45     25.53 o 
   3   9   6      559.01      605.82      8.48 o 
   4   9   6       44.18       39.84      6.32 o 
   5   9   6      791.91      844.69     14.45 o 
   6   9   6     1430.11     1370.14     19.78 o 
   7   9   6      869.43      892.54     15.65 o 
   8   9   6      301.80      291.74      9.92 o 
   9   9   6     1377.12     1280.95     26.38 o 
  10   9   6     1727.19     1782.21     25.56 o 
  11   9   6      413.55      434.66     13.07 o 
  12   9   6      104.93       84.09      9.27 o 
  13   9   6      385.32      332.45     12.93 o 
  14   9   6       22.89        4.07      8.78 o 
  15   9   6      768.96      758.72     18.82 o 
  16   9   6      131.15      156.73     14.62 o 
  17   9   6       49.25       31.37     15.17 o 
  18   9   6       55.27       89.46     17.50 o 
  19   9   6       91.12      143.23     25.23 o 
   0  10   6      524.68      532.26     11.19 o 
   1  10   6      703.89      723.92      9.37 o 
   2  10   6     2213.27     2370.84     20.75 o 
   3  10   6      340.17      298.28      6.87 o 
   4  10   6     1009.95     1101.34     15.36 o 
   5  10   6      433.50      425.95     10.56 o 
   6  10   6      371.35      377.34     10.49 o 
   7  10   6      715.41      743.98     14.21 o 
   8  10   6      367.05      359.88     12.31 o 
   9  10   6     1796.99     1845.01     25.90 o 
  10  10   6      299.65      288.16     11.19 o 
  11  10   6      739.10      710.32     15.91 o 
  12  10   6       48.12       51.04      9.01 o 
  13  10   6      246.95      264.12     13.09 o 
  14  10   6      247.43      273.99     13.84 o 
  15  10   6       14.30        9.94     10.02 o 
  16  10   6       64.39       64.70     15.03 o 
  17  10   6       84.14       81.03     17.29 o 
  18  10   6        5.40        4.19     17.04 o 
   1  11   6      880.88      908.27     10.93 o 
   2  11   6       34.78       35.04      3.76 o 
   3  11   6      539.16      534.62     11.56 o 
   4  11   6     2144.35     2132.75     24.18 o 
   5  11   6      143.32      144.78      8.32 o 
   6  11   6     1183.35     1169.84     16.97 o 
   7  11   6      496.03      468.13     11.79 o 
   8  11   6     2157.60     2124.98     27.78 o 
   9  11   6       36.25       23.15      7.16 o 
  10  11   6       88.30       73.64      9.65 o 
  11  11   6      483.10      489.13     14.28 o 
  12  11   6      347.18      308.20     12.78 o 
  13  11   6       43.10       20.73      9.08 o 
  14  11   6       47.01       51.57     19.40 o 
  15  11   6        2.58       -0.30     11.29 o 
  16  11   6       13.13       -1.61     14.65 o 
  17  11   6       48.59       48.37     18.64 o 
  18  11   6       75.85       64.72     22.67 o 
   0  12   6     1286.93     1198.95     21.05 o 
   1  12   6      365.83      360.10      7.01 o 
   2  12   6      570.19      546.65      9.38 o 
   3  12   6      259.54      224.58      8.71 o 
   4  12   6      268.01      257.80      8.51 o 
   5  12   6      177.74      170.70      8.08 o 
   6  12   6     1902.60     1913.08     23.54 o 
   7  12   6      279.24      286.55     10.74 o 
   8  12   6      382.05      396.30     10.89 o 
   9  12   6      562.98      532.93     13.74 o 
  10  12   6     1327.11     1350.71     22.23 o 
  11  12   6        3.82        5.65      8.04 o 
  12  12   6      825.31      803.26     24.22 o 
  13  12   6       76.56       63.33     11.77 o 
  14  12   6       78.47       84.87     12.25 o 
  15  12   6       23.29        9.90     11.99 o 
  16  12   6        0.82      -10.88     12.46 o 
  17  12   6      103.04      137.73     18.63 o 
  18  12   6       45.78       70.19     24.15 o 
   1  13   6      392.33      396.24      8.49 o 
   2  13   6      165.01      143.52      8.15 o 
   3  13   6      278.40      237.63     10.39 o 
   4  13   6       86.89      102.65      6.99 o 
   5  13   6      749.53      709.43     13.32 o 
   6  13   6      404.09      401.35     10.80 o 
   7  13   6       15.28        1.67      6.52 o 
   8  13   6        7.76        2.94      6.43 o 
   9  13   6      782.47      811.43     15.27 o 
  10  13   6       47.44       37.14      7.65 o 
  11  13   6      235.22      247.71     13.46 o 
  12  13   6      558.21      547.06     17.60 o 
  13  13   6      120.44      108.32     12.69 o 
  14  13   6       26.17       15.26     10.86 o 
  15  13   6       37.55       29.49     12.41 o 
  16  13   6       14.54       -0.07     14.71 o 
  17  13   6       33.25       25.32     31.78 o 
   0  14   6     1298.85     1392.30     21.47 o 
   1  14   6      531.40      523.09      9.98 o 
   2  14   6      963.97     1016.40     15.50 o 
   3  14   6      420.72      386.16     10.86 o 
   4  14   6      567.78      515.33     11.54 o 
   5  14   6       10.03       -0.64      5.70 o 
   6  14   6       40.50       24.02      6.77 o 
   7  14   6       31.86       27.55      7.52 o 
   8  14   6      111.05      103.86      8.15 o 
   9  14   6       75.04       52.75      7.87 o 
  10  14   6      247.95      257.88     12.30 o 
  11  14   6      301.77      309.69     13.31 o 
  12  14   6      382.08      347.36     13.83 o 
  13  14   6       60.03       66.60     11.70 o 
  14  14   6       10.16       20.78     12.85 o 
  15  14   6        7.32        5.55     12.97 o 
  16  14   6        7.45       -0.72     13.22 o 
  17  14   6        6.53       -1.99     17.55 o 
   1  15   6       21.01       19.52      5.34 o 
   2  15   6       39.46       13.39      6.08 o 
   3  15   6      175.65      176.60      9.49 o 
   4  15   6     1869.30     1840.65     23.37 o 
   5  15   6      417.80      382.53     10.93 o 
   6  15   6      342.34      333.05     11.66 o 
   7  15   6       65.66       45.67      7.86 o 
   8  15   6      494.20      511.53     13.99 o 
   9  15   6      261.21      277.30     12.22 o 
  10  15   6      122.96       97.07     11.61 o 
  11  15   6       94.28       90.60     11.56 o 
  12  15   6       86.51       78.81     11.67 o 
  13  15   6       11.59       11.17     11.34 o 
  14  15   6        7.80        3.78     11.81 o 
  15  15   6       24.59       18.85     13.33 o 
  16  15   6       17.14       18.72     24.46 o 
   0  16   6     1999.06     2162.49     36.52 o 
   1  16   6      138.06      126.05      8.79 o 
   2  16   6     2352.67     2381.48     27.67 o 
   3  16   6      316.36      318.08     11.23 o 
   4  16   6       47.51       42.93      7.22 o 
   5  16   6      866.15      860.26     15.92 o 
   6  16   6     1432.01     1435.07     23.13 o 
   7  16   6       46.49       26.93     12.05 o 
   8  16   6      239.40      258.84     11.91 o 
   9  16   6      180.81      178.65     18.84 o 
  10  16   6       85.68       79.42      8.91 o 
  11  16   6      112.49       92.09     15.88 o 
  12  16   6        4.37        8.76     10.73 o 
  13  16   6       15.02        5.64     11.89 o 
  14  16   6        2.21      -11.95     12.02 o 
  15  16   6       63.20       68.02     20.36 o 
  16  16   6       39.61       44.65     17.82 o 
   1  17   6     1138.05     1222.66     20.80 o 
   2  17   6      836.26      757.15     16.35 o 
   3  17   6     1865.51     1890.30     26.85 o 
   4  17   6      128.05      134.21      9.03 o 
   5  17   6      893.73      911.60     18.10 o 
   6  17   6      546.41      492.49     13.99 o 
   7  17   6       96.66       78.57      9.41 o 
   8  17   6       57.86       59.37      9.69 o 
   9  17   6       77.82       75.95      8.61 o 
  10  17   6      171.51      172.64     12.09 o 
  11  17   6      164.47      190.14     16.21 o 
  12  17   6      256.66      279.00     15.85 o 
  13  17   6        5.59       -8.40     11.89 o 
  14  17   6       47.05       47.25     14.75 o 
  15  17   6       45.85       62.98     17.29 o 
   0  18   6      569.64      572.78     25.24 o 
   1  18   6      867.08      897.80     18.03 o 
   2  18   6      155.83      158.38     16.85 o 
   3  18   6      292.63      310.17     14.65 o 
   4  18   6     1257.51     1326.92     20.50 o 
   5  18   6      380.74      384.88     13.04 o 
   6  18   6       61.51       67.30      9.48 o 
   7  18   6      386.80      386.79     14.78 o 
   8  18   6      136.46      140.76     11.03 o 
   9  18   6       12.74        3.75      9.10 o 
  10  18   6       22.92       23.32      9.93 o 
  11  18   6       29.19       28.33     11.34 o 
  12  18   6       60.27       81.86     12.87 o 
  13  18   6        4.96      -13.58     13.58 o 
  14  18   6       26.39       68.22     17.50 o 
  15  18   6        9.79        0.12     17.65 o 
   1  19   6     1106.54     1069.87     24.69 o 
   2  19   6      300.41      340.35     12.90 o 
   3  19   6      331.45      340.03     14.92 o 
   4  19   6      233.26      237.51     13.45 o 
   5  19   6      253.61      269.43     12.42 o 
   6  19   6       36.49       22.11      8.90 o 
   7  19   6       90.16       87.00     10.14 o 
   8  19   6       23.31        2.95      8.94 o 
   9  19   6      112.78       92.75     10.66 o 
  10  19   6       29.30       31.43     10.32 o 
  11  19   6      112.17      121.00     13.61 o 
  12  19   6      155.46      189.82     15.76 o 
  13  19   6       65.58       40.27     14.44 o 
  14  19   6       47.81       39.42     17.34 o 
   0  20   6      320.14      285.93     20.32 o 
   1  20   6      128.36      102.88     11.34 o 
   2  20   6      311.02      298.74     12.90 o 
   3  20   6       83.51       69.32     10.12 o 
   4  20   6      307.48      301.00     14.75 o 
   5  20   6      101.60       73.39     11.41 o 
   6  20   6       66.27       72.84      9.99 o 
   7  20   6      124.71      122.61     11.31 o 
   8  20   6       21.84       14.92      9.80 o 
   9  20   6      139.69      108.54     11.48 o 
  10  20   6        3.15       -7.47     10.81 o 
  11  20   6       16.49        8.31     12.08 o 
  12  20   6       21.06        1.73     12.37 o 
  13  20   6       72.23      105.57     24.84 o 
  14  20   6       11.30       16.78     18.18 o 
   1  21   6       96.88      135.76     12.63 o 
   2  21   6       49.52       31.29     10.19 o 
   3  21   6       10.79       -8.58      9.44 o 
   4  21   6      169.64      141.97     15.20 o 
   5  21   6      179.50      200.62     14.16 o 
   6  21   6       32.78       21.86     10.48 o 
   7  21   6       52.54       51.73     10.01 o 
   8  21   6       11.65       -0.14     10.05 o 
   9  21   6       30.23       28.14     10.62 o 
  10  21   6       52.25       64.42     12.51 o 
  11  21   6       58.11       64.80     13.39 o 
  12  21   6      101.15      128.98     18.99 o 
  13  21   6       55.93       67.25     20.63 o 
   0  22   6       28.80       43.21     24.15 o 
   1  22   6       58.67       75.35     11.98 o 
   2  22   6       87.63       76.45     13.33 o 
   3  22   6      230.29      289.26     18.60 o 
   4  22   6       31.63       15.71     10.59 o 
   5  22   6       16.83        4.02     11.12 o 
   6  22   6      140.40      138.29     13.49 o 
   7  22   6       25.99        4.62     10.74 o 
   8  22   6       14.73        7.45     13.98 o 
   9  22   6       23.15       16.47     11.61 o 
  10  22   6       43.57       55.23     13.15 o 
  11  22   6       37.13       31.27     13.71 o 
  12  22   6       24.21       39.24     17.79 o 
   1  23   6       13.28       15.43     10.83 o 
   2  23   6        1.52      -11.61     12.03 o 
   3  23   6       15.82        4.36     15.28 o 
   4  23   6      105.30      102.94     15.11 o 
   5  23   6       28.38       43.74     12.39 o 
   6  23   6       25.67      -12.00     12.00 o 
   7  23   6       48.78       41.67     14.80 o 
   8  23   6       98.70       63.36     13.67 o 
   9  23   6       12.80        6.10     19.05 o 
  10  23   6        5.21       -7.40     13.10 o 
  11  23   6       37.28       22.41     17.48 o 
   0  24   6       66.57       20.25     16.92 o 
   1  24   6       89.02      126.09     17.46 o 
   2  24   6       14.28       18.01     13.36 o 
   3  24   6       48.68       39.13     13.26 o 
   4  24   6        8.15        2.74     13.33 o 
   5  24   6       58.64       37.25     12.65 o 
   6  24   6        6.92      -12.12     12.12 o 
   7  24   6       15.11        3.40     13.91 o 
   8  24   6       31.39       45.86     15.95 o 
   9  24   6       50.40       71.08     20.50 o 
  10  24   6       71.80       43.07     21.51 o 
   1  25   6        5.04        9.62     14.17 o 
   2  25   6       48.03       54.70     14.23 o 
   3  25   6       37.32       42.18     20.74 o 
   4  25   6       11.17        4.35     16.45 o 
   5  25   6      103.60      129.49     32.21 o 
   6  25   6       12.32       13.24     13.38 o 
   7  25   6        5.98        5.29     13.41 o 
   8  25   6       13.04       16.84     15.80 o 
   9  25   6       38.32        8.80     16.46 o 
   0  26   6       86.97       59.83     25.55 o 
   1  26   6       52.73       60.59     18.50 o 
   2  26   6       11.23       -4.29     14.96 o 
   3  26   6        6.67        0.86     13.75 o 
   4  26   6       25.77        2.27     15.50 o 
   5  26   6        5.16        2.96     19.43 o 
   6  26   6       58.76       46.76     16.32 o 
   7  26   6       18.31       40.38     17.58 o 
   1  27   6       22.42       20.10     18.73 o 
   2  27   6       57.84       63.20     19.01 o 
   3  27   6       19.65       14.09     18.61 o 
   4  27   6       15.62       14.69     20.33 o 
   5  27   6       42.02       25.11     16.65 o 
   0  28   6       16.53        6.23     27.42 o 
   1  28   6       40.45       42.32     39.26 o 
   2   0   7     5728.49     6024.32     81.66 o 
   4   0   7      926.44      937.10     15.56 o 
   6   0   7     2589.88     2715.15     32.23 o 
   8   0   7     3154.29     3136.91     37.27 o 
  10   0   7      955.82     1035.78     29.74 o 
  12   0   7      766.79      695.21     26.09 o 
  14   0   7      336.66      337.59     26.49 o 
  16   0   7      324.32      374.58     25.01 o 
  18   0   7      115.92      156.18     23.34 o 
   0   1   7     8332.11     8846.95    180.42 o 
   1   1   7      391.63      428.97     10.33 o 
   2   1   7       17.75       39.70      4.87 o 
   3   1   7      325.91      347.22      6.68 o 
   4   1   7      287.34      338.26      6.50 o 
   5   1   7       89.24       92.92      4.43 o 
   6   1   7     1436.83     1432.43     14.08 o 
   7   1   7      742.74      755.38      9.54 o 
   8   1   7      252.76      251.18      7.72 o 
   9   1   7      395.34      397.58     10.92 o 
  10   1   7      414.84      417.06     14.21 o 
  11   1   7      933.20      896.79     19.97 o 
  12   1   7     1548.41     1422.21     26.56 o 
  13   1   7        9.66       -9.22      9.22 o 
  14   1   7      460.84      426.09     16.47 o 
  15   1   7      240.96      283.69     16.49 o 
  16   1   7      391.26      390.45     17.25 o 
  17   1   7       85.15      103.39     14.50 o 
  18   1   7      279.61      286.03     18.41 o 
  19   1   7       32.46        5.73     15.38 o 
   1   2   7      499.88      526.22      9.02 o 
   2   2   7      747.91      887.80     13.50 o 
   3   2   7     2041.63     2171.48     21.70 o 
   4   2   7     5282.33     5349.58     43.15 o 
   5   2   7     1868.32     1912.68     17.17 o 
   6   2   7      390.09      337.89      6.26 o 
   7   2   7      713.21      697.89      9.08 o 
   8   2   7      167.31      164.72      6.91 o 
   9   2   7      298.76      288.96      9.81 o 
  10   2   7      121.66      112.91     10.67 o 
  11   2   7     6328.46     6285.52     73.10 o 
  12   2   7       64.86       78.95     10.68 o 
  13   2   7      499.79      488.46     17.27 o 
  14   2   7      110.23      108.22     12.44 o 
  15   2   7      487.60      451.52     17.37 o 
  16   2   7      237.14      254.64     16.01 o 
  17   2   7       11.84        2.86     12.90 o 
  18   2   7      106.15       91.61     22.89 o 
  19   2   7        3.55       -7.03     15.06 o 
   0   3   7     4933.99     5135.58     62.59 o 
   1   3   7     1805.48     1726.95     21.84 o 
   2   3   7     4161.96     4302.86     46.82 o 
   3   3   7      757.39      717.17     10.08 o 
   4   3   7     4384.13     4554.93     37.56 o 
   5   3   7      309.72      271.31      6.07 o 
   6   3   7      277.83      335.87      6.05 o 
   7   3   7       76.78       79.45      6.04 o 
   8   3   7      624.42      661.71     11.76 o 
   9   3   7      324.79      309.76     10.11 o 
  10   3   7      980.38      978.11     17.56 o 
  11   3   7       33.32       24.64      8.96 o 
  12   3   7      363.43      332.45     14.28 o 
  13   3   7       18.86        2.35      9.25 o 
  14   3   7      680.92      668.91     19.26 o 
  15   3   7       28.67       12.35     11.14 o 
  16   3   7      334.88      386.69     17.53 o 
  17   3   7       39.57       59.57     14.14 o 
  18   3   7       19.91       -4.13     13.88 o 
  19   3   7       96.74      124.09     16.33 o 
   1   4   7      674.88      666.87      9.47 o 
   2   4   7     2203.58     2313.17     25.11 o 
   3   4   7      286.58      306.56      6.56 o 
   4   4   7     1853.23     1911.79     19.95 o 
   5   4   7      357.06      312.89      6.12 o 
   6   4   7      520.90      505.84      9.14 o 
   7   4   7      623.09      621.30     11.18 o 
   8   4   7      193.56      186.27      7.37 o 
   9   4   7      399.66      398.35     11.09 o 
  10   4   7      440.87      412.08     12.00 o 
  11   4   7     1348.54     1313.36     21.29 o 
  12   4   7      223.89      230.59     13.54 o 
  13   4   7      305.91      284.73     14.88 o 
  14   4   7      194.84      203.95     14.12 o 
  15   4   7       32.27       14.62     10.87 o 
  16   4   7       76.30       63.79     12.68 o 
  17   4   7        9.93       -1.54     12.70 o 
  18   4   7      121.42      115.12     15.88 o 
  19   4   7       99.15      109.66     17.09 o 
   0   5   7    10910.04    11395.55    131.24 o 
   1   5   7     3202.05     3478.82     29.40 o 
   2   5   7     1659.80     1676.38     16.42 o 
   3   5   7     1747.50     1713.50     43.42 o 
   4   5   7     2038.47     2389.83     23.92 o 
   5   5   7      687.39      611.40     10.59 o 
   6   5   7      963.95      817.47     12.71 o 
   7   5   7     1149.99     1077.92     15.26 o 
   8   5   7      243.83      236.19      8.64 o 
   9   5   7      657.07      631.70     13.54 o 
  10   5   7     1179.55     1179.32     19.63 o 
  11   5   7      108.98      109.34      8.70 o 
  12   5   7      251.71      251.81     12.87 o 
  13   5   7        4.27       -9.26      9.65 o 
  14   5   7      455.24      418.41     16.07 o 
  15   5   7       45.48       45.91     14.62 o 
  16   5   7       69.33       74.44     13.03 o 
  17   5   7        9.75       -6.64     12.84 o 
  18   5   7       73.22       64.11     14.55 o 
  19   5   7       12.59      -10.76     15.47 o 
   1   6   7     1159.13     1281.28     13.65 o 
   2   6   7     6895.17     7151.12     55.83 o 
   3   6   7      972.40     1032.14     12.44 o 
   4   6   7      138.47      152.69      7.10 o 
   5   6   7      323.65      303.19      8.71 o 
   6   6   7      220.08      192.36      7.19 o 
   7   6   7     1183.36     1236.12     16.88 o 
   8   6   7        2.35        2.13      4.94 o 
   9   6   7      147.66      144.52      8.55 o 
  10   6   7      666.78      673.87     14.77 o 
  11   6   7     1291.32     1271.68     21.28 o 
  12   6   7      442.75      414.08     13.08 o 
  13   6   7      221.35      218.34     14.28 o 
  14   6   7       60.76       62.64     13.81 o 
  15   6   7      207.78      254.29     15.85 o 
  16   6   7       21.12       -0.62     12.09 o 
  17   6   7        3.04       -3.69     12.75 o 
  18   6   7       37.09       32.11     14.40 o 
  19   6   7       45.77       30.06     16.43 o 
   0   7   7     2004.97     2127.06     26.78 o 
   1   7   7       75.90       82.18      5.18 o 
   2   7   7      302.39      361.75      6.84 o 
   3   7   7      188.99      178.56      5.37 o 
   4   7   7      142.99      150.39      6.39 o 
   5   7   7      147.21      159.22      9.94 o 
   6   7   7      647.60      652.01     11.76 o 
   7   7   7      671.31      680.30     12.30 o 
   8   7   7       28.54       15.82      6.01 o 
   9   7   7       47.72       58.93      7.21 o 
  10   7   7      244.83      237.74     10.60 o 
  11   7   7       13.80       -1.69      7.25 o 
  12   7   7      246.36      269.65     12.15 o 
  13   7   7      304.71      330.48     14.76 o 
  14   7   7       32.60        9.63     10.85 o 
  15   7   7       52.21       60.63     11.38 o 
  16   7   7        0.89      -11.49     11.49 o 
  17   7   7      104.23      107.68     14.55 o 
  18   7   7       20.47      -14.50     14.50 o 
  19   7   7       12.60       12.28     17.91 o 
   1   8   7      922.20     1031.08     11.59 o 
   2   8   7      604.44      507.27      8.02 o 
   3   8   7       29.77       10.57      4.74 o 
   4   8   7     1597.29     1562.22     17.88 o 
   5   8   7       40.81       44.08      5.60 o 
   6   8   7     3167.42     3152.93     35.65 o 
   7   8   7      717.11      701.26     12.76 o 
   8   8   7      517.84      522.67     12.46 o 
   9   8   7      208.38      194.10      9.94 o 
  10   8   7      789.22      717.93     15.59 o 
  11   8   7      321.43      290.02     11.57 o 
  12   8   7      294.12      265.80     12.68 o 
  13   8   7       71.09       68.94      9.31 o 
  14   8   7      203.68      179.88     13.81 o 
  15   8   7        4.71      -10.91     10.91 o 
  16   8   7       45.85       42.26     12.97 o 
  17   8   7       61.90       50.58     14.30 o 
  18   8   7       18.16       48.58     15.30 o 
   0   9   7     1531.65     1578.80     22.06 o 
   1   9   7     1697.77     1812.93     17.21 o 
   2   9   7     1952.66     2028.64     18.62 o 
   3   9   7      117.12      118.26      6.07 o 
   4   9   7      640.31      663.22     12.61 o 
   5   9   7      778.92      777.31     14.57 o 
   6   9   7       55.28       45.45      6.28 o 
   7   9   7       52.86       52.57      6.10 o 
   8   9   7      181.56      185.10      9.46 o 
   9   9   7     1388.65     1369.12     21.73 o 
  10   9   7      383.92      370.70     12.48 o 
  11   9   7       29.22       20.38      8.25 o 
  12   9   7      322.06      327.59     12.60 o 
  13   9   7      703.81      614.72     16.47 o 
  14   9   7      161.54      154.44     13.47 o 
  15   9   7       21.72        6.66     11.40 o 
  16   9   7       24.80       41.76     12.84 o 
  17   9   7      176.65      215.17     19.52 o 
  18   9   7       13.41       15.93     17.25 o 
   1  10   7      223.50      216.87      5.92 o 
   2  10   7      926.69     1005.23     11.67 o 
   3  10   7      165.29      172.70      7.70 o 
   4  10   7       79.41       67.60      5.94 o 
   5  10   7      530.62      521.96     11.97 o 
   6  10   7      694.60      716.22     14.35 o 
   7  10   7      287.36      270.90      9.04 o 
   8  10   7      978.89      996.75     19.84 o 
   9  10   7      493.81      485.80     13.59 o 
  10  10   7     1197.12     1162.59     27.92 o 
  11  10   7       36.96       21.06      8.37 o 
  12  10   7       90.56       89.66      9.92 o 
  13  10   7      390.32      388.37     14.37 o 
  14  10   7      155.98      135.84     11.65 o 
  15  10   7      113.65      132.22     14.31 o 
  16  10   7       32.55       19.75     12.81 o 
  17  10   7       48.10       52.96     17.24 o 
  18  10   7       44.71       47.30     17.89 o 
   0  11   7     1161.93     1162.85     18.61 o 
   1  11   7       59.90       42.61      4.21 o 
   2  11   7       77.93       60.66      6.57 o 
   3  11   7      346.17      349.91     12.54 o 
   4  11   7      556.79      569.20     11.71 o 
   5  11   7      558.54      518.02     11.17 o 
   6  11   7       51.88       63.80      7.16 o 
   7  11   7      306.24      281.63     10.55 o 
   8  11   7      211.42      214.22     10.30 o 
   9  11   7     1197.77     1170.66     20.22 o 
  10  11   7       26.62       18.39      8.97 o 
  11  11   7       19.51        8.67      8.19 o 
  12  11   7       11.04       12.60      8.58 o 
  13  11   7       15.02       12.05      9.23 o 
  14  11   7        0.02       -2.31      9.98 o 
  15  11   7       24.32       20.85     12.70 o 
  16  11   7      140.42      134.97     17.94 o 
  17  11   7       50.97       69.55     17.65 o 
  18  11   7      126.02      191.62     21.53 o 
   1  12   7      275.01      301.54      7.63 o 
   2  12   7      886.06      890.02     13.99 o 
   3  12   7       27.06       20.88      5.29 o 
   4  12   7      217.75      211.82      8.40 o 
   5  12   7      833.22      864.56     14.75 o 
   6  12   7      735.34      713.24     13.84 o 
   7  12   7      129.42      104.96      7.84 o 
   8  12   7      394.45      377.11     11.98 o 
   9  12   7     1121.69     1133.65     19.99 o 
  10  12   7      875.27      854.39     17.74 o 
  11  12   7      245.55      234.03     12.01 o 
  12  12   7      159.89      137.15     12.43 o 
  13  12   7       22.25       13.05     10.57 o 
  14  12   7       54.42       64.80     11.03 o 
  15  12   7        3.05        3.32     12.50 o 
  16  12   7       39.18       67.82     16.78 o 
  17  12   7       14.90       22.47     17.68 o 
   0  13   7     1255.30     1251.19     20.15 o 
   1  13   7      684.91      667.26     12.19 o 
   2  13   7      125.65      133.99      7.26 o 
   3  13   7       38.25       23.84      5.57 o 
   4  13   7      332.83      308.44     11.53 o 
   5  13   7      861.66      845.26     15.04 o 
   6  13   7      172.63      215.93      9.70 o 
   7  13   7        1.88       -5.86      7.07 o 
   8  13   7     1388.29     1420.06     24.33 o 
   9  13   7      473.98      508.25     13.06 o 
  10  13   7        7.40       -2.60      7.73 o 
  11  13   7      111.36       96.44      9.90 o 
  12  13   7       63.66       25.72     12.60 o 
  13  13   7       58.18       69.09     10.41 o 
  14  13   7       43.43       13.74     11.69 o 
  15  13   7      139.39      157.99     20.06 o 
  16  13   7        6.05        2.88     15.41 o 
  17  13   7       14.05      -21.48     21.48 o 
   1  14   7       19.28       10.18      5.69 o 
   2  14   7      211.77      200.96      8.90 o 
   3  14   7      542.28      457.00     11.03 o 
   4  14   7      118.52       95.37      9.55 o 
   5  14   7       12.55        8.40      6.36 o 
   6  14   7     1434.82     1402.35     20.48 o 
   7  14   7      460.44      430.13     13.85 o 
   8  14   7       33.24       20.59      8.18 o 
   9  14   7      551.16      546.93     13.63 o 
  10  14   7       17.71        7.79      7.81 o 
  11  14   7      382.61      368.91     12.32 o 
  12  14   7       89.78       69.24      9.76 o 
  13  14   7       68.71       63.55     10.49 o 
  14  14   7       37.08       30.86     12.31 o 
  15  14   7      124.29      124.14     14.99 o 
  16  14   7        3.36       -6.67     13.61 o 
   0  15   7      823.85      818.43     26.10 o 
   1  15   7      186.71      193.22     10.35 o 
   2  15   7      491.11      509.01     11.58 o 
   3  15   7      313.78      321.17     10.33 o 
   4  15   7      240.47      223.77     10.68 o 
   5  15   7      345.00      330.81     10.66 o 
   6  15   7      119.54      135.45      9.03 o 
   7  15   7      166.30      143.06     10.26 o 
   8  15   7     1389.81     1505.24     21.91 o 
   9  15   7      297.07      295.85     11.52 o 
  10  15   7       95.25      111.19      9.68 o 
  11  15   7      230.95      259.11     12.23 o 
  12  15   7       17.42       18.88      8.93 o 
  13  15   7       60.65       45.65     18.77 o 
  14  15   7       59.89       38.38     13.37 o 
  15  15   7       22.59        9.00     13.34 o 
  16  15   7       15.86       23.35     15.21 o 
   1  16   7      366.65      356.81     12.01 o 
   2  16   7       74.47       85.82      8.74 o 
   3  16   7      237.97      208.83      9.48 o 
   4  16   7      205.69      197.10     10.78 o 
   5  16   7      501.48      494.83     12.75 o 
   6  16   7      291.79      290.07     12.07 o 
   7  16   7      366.89      356.93     12.89 o 
   8  16   7       30.74       14.04     10.16 o 
   9  16   7        1.20       -2.90      7.37 o 
  10  16   7       95.88      110.92      9.55 o 
  11  16   7      108.69       94.72     12.84 o 
  12  16   7       37.74       37.07     10.81 o 
  13  16   7        6.61        1.58     14.75 o 
  14  16   7        6.45       16.36     13.30 o 
  15  16   7        0.77       -4.73     13.28 o 
   0  17   7        3.19       -3.95     15.27 o 
   1  17   7     2328.53     2264.09     34.99 o 
   2  17   7      620.91      616.44     15.25 o 
   3  17   7      861.89      837.43     17.56 o 
   4  17   7      471.30      440.35     13.70 o 
   5  17   7     1793.15     1837.64     24.95 o 
   6  17   7      293.34      320.49     12.28 o 
   7  17   7      395.83      394.04     13.48 o 
   8  17   7      649.61      649.19     19.50 o 
   9  17   7       22.16       35.54      8.39 o 
  10  17   7       33.49       32.56      8.73 o 
  11  17   7       18.71       -4.53      9.98 o 
  12  17   7       21.62       26.21     11.88 o 
  13  17   7       33.03       28.93     12.70 o 
  14  17   7       50.61       70.51     14.41 o 
  15  17   7       29.34       55.72     18.17 o 
   1  18   7      289.03      297.45     15.23 o 
   2  18   7      803.20      855.69     20.91 o 
   3  18   7      402.00      377.80     13.23 o 
   4  18   7       17.17       -1.78      7.92 o 
   5  18   7      216.29      221.88     12.10 o 
   6  18   7      209.61      220.90     12.42 o 
   7  18   7       49.42       20.38      9.12 o 
   8  18   7       15.48       -9.10      9.10 o 
   9  18   7       17.62        2.34      8.55 o 
  10  18   7       18.49       17.70     10.43 o 
  11  18   7      163.29      183.57     13.25 o 
  12  18   7        2.73        8.22     12.59 o 
  13  18   7       10.19       -8.54     12.59 o 
  14  18   7       11.70      -13.82     14.15 o 
   0  19   7       95.44       73.80     15.86 o 
   1  19   7       26.26       33.52     10.43 o 
   2  19   7      170.01      150.74     12.59 o 
   3  19   7      509.93      464.38     14.76 o 
   4  19   7       19.42       16.47      8.83 o 
   5  19   7       18.07       10.78      9.12 o 
   6  19   7       23.79       11.39      9.13 o 
   7  19   7      178.90      233.65     13.00 o 
   8  19   7       30.46       27.06      9.51 o 
   9  19   7       77.05       70.72     11.25 o 
  10  19   7       12.21        7.65     10.54 o 
  11  19   7       23.76       43.59     12.61 o 
  12  19   7       47.81       66.72     14.30 o 
  13  19   7       35.27       51.29     20.28 o 
  14  19   7       17.33       23.63     15.09 o 
   1  20   7      249.67      250.69     15.08 o 
   2  20   7       66.25       35.28     10.88 o 
   3  20   7      219.62      238.26     14.58 o 
   4  20   7        1.75        5.84      9.26 o 
   5  20   7       48.82       17.88      9.82 o 
   6  20   7       99.81      104.10     12.30 o 
   7  20   7       62.49       54.94     10.42 o 
   8  20   7       38.63       40.54     10.05 o 
   9  20   7       12.48       12.74     10.57 o 
  10  20   7        3.52      -10.47     10.47 o 
  11  20   7      100.91      112.81     14.50 o 
  12  20   7       19.26        1.85     13.51 o 
  13  20   7      109.07      152.18     25.07 o 
   0  21   7      738.21      745.60     29.44 o 
   1  21   7       40.04       38.42     10.89 o 
   2  21   7        0.93      -10.26     10.26 o 
   3  21   7       64.83       67.42     11.80 o 
   4  21   7       14.63       10.46     12.23 o 
   5  21   7        2.36      -10.06     10.06 o 
   6  21   7       44.95       26.91     15.85 o 
   7  21   7        2.29       -4.54     10.61 o 
   8  21   7       11.52        6.52     16.87 o 
   9  21   7       55.90       82.38     12.13 o 
  10  21   7      199.36      255.01     25.49 o 
  11  21   7       17.64       15.47     13.28 o 
  12  21   7       69.36       90.81     15.78 o 
   1  22   7       96.44      120.62     12.49 o 
   2  22   7       32.69       25.23     11.12 o 
   3  22   7       28.05       20.36     13.61 o 
   4  22   7       44.43       51.09     13.50 o 
   5  22   7      123.56       90.61     12.92 o 
   6  22   7       21.53        0.74     11.16 o 
   7  22   7       63.15       70.75     13.12 o 
   8  22   7        7.46       11.08     12.00 o 
   9  22   7       67.43       77.15     13.39 o 
  10  22   7       54.25       66.13     14.12 o 
  11  22   7       59.58       84.25     15.65 o 
   0  23   7       90.23      126.70     19.83 o 
   1  23   7       41.50       49.58     17.33 o 
   2  23   7       28.70        5.11     10.63 o 
   3  23   7       23.89       16.77     13.27 o 
   4  23   7       46.82       45.79     14.10 o 
   5  23   7       66.95       56.54     13.87 o 
   6  23   7        0.27       -5.49     11.76 o 
   7  23   7       17.31        2.66     16.32 o 
   8  23   7       37.43       14.03     12.68 o 
   9  23   7       47.58       39.48     17.87 o 
  10  23   7       22.51       36.51     16.29 o 
   1  24   7       62.12       51.96     12.54 o 
   2  24   7       75.25      114.25     16.27 o 
   3  24   7        6.57      -10.51     13.44 o 
   4  24   7       16.44        4.29     13.02 o 
   5  24   7       38.15       55.17     19.61 o 
   6  24   7       40.46        7.47     12.88 o 
   7  24   7       28.50       28.76     13.43 o 
   8  24   7       14.75       19.46     14.12 o 
   9  24   7       70.88       68.23     20.13 o 
   0  25   7       32.17       63.77     26.33 o 
   1  25   7       68.67       92.97     15.84 o 
   2  25   7       40.89       65.57     15.62 o 
   3  25   7        1.29       -2.65     14.31 o 
   4  25   7        0.18       23.88     19.00 o 
   5  25   7       28.25        8.88     26.77 o 
   6  25   7        8.91       13.42     23.43 o 
   7  25   7        3.36        9.28     24.02 o 
   8  25   7       10.24       47.84     18.69 o 
   1  26   7       43.18       61.74     16.17 o 
   2  26   7       39.04       44.24     15.14 o 
   3  26   7       18.64       -6.72     15.33 o 
   4  26   7       62.79       61.41     26.66 o 
   5  26   7       18.45       31.86     16.47 o 
   6  26   7        4.25        1.69     16.71 o 
   0  27   7       70.32       69.80     27.73 o 
   1  27   7       11.29       -6.71     18.25 o 
   2  27   7        8.38       21.88     16.37 o 
   3  27   7       16.08       -1.84     16.14 o 
   0   0   8     8066.71     9086.58    187.28 o 
   2   0   8     2870.65     3002.08     40.47 o 
   4   0   8     8580.06     9224.45    109.51 o 
   6   0   8     1711.35     1621.95     22.39 o 
   8   0   8     3678.83     3670.51     65.54 o 
  10   0   8     2205.42     2204.55     83.51 o 
  12   0   8     1488.37     1545.28     40.31 o 
  14   0   8       76.75       69.95     17.19 o 
  16   0   8      201.28      254.53     34.74 o 
  18   0   8       97.59       96.82     20.89 o 
   1   1   8      924.16      949.90     17.28 o 
   2   1   8     1107.25     1031.62     14.12 o 
   3   1   8      777.83      808.61     11.26 o 
   4   1   8      186.62      196.78      7.59 o 
   5   1   8      196.79      193.38      5.30 o 
   6   1   8      364.78      362.26      6.77 o 
   7   1   8      158.20      167.56      6.87 o 
   8   1   8     3194.09     3256.55     32.89 o 
   9   1   8      235.93      248.61     12.04 o 
  10   1   8     1130.09     1093.01     22.16 o 
  11   1   8     3168.94     3087.11     43.15 o 
  12   1   8     1001.32      997.64     22.55 o 
  13   1   8      112.91      116.68     12.54 o 
  14   1   8      824.74      803.94     21.37 o 
  15   1   8       57.53       34.66     11.86 o 
  16   1   8       56.95       51.02     14.98 o 
  17   1   8       19.69        3.88     13.62 o 
  18   1   8      162.79      182.44     17.22 o 
  19   1   8       45.48       56.64     16.06 o 
   0   2   8     3844.06     3747.10     75.72 o 
   1   2   8      233.44      219.95      6.68 o 
   2   2   8     1971.15     1954.95     24.69 o 
   3   2   8      334.49      325.10      7.03 o 
   4   2   8      226.45      224.81      5.84 o 
   5   2   8      315.82      286.44      6.11 o 
   6   2   8      567.60      560.59      8.27 o 
   7   2   8       46.88       36.13      5.94 o 
   8   2   8     2244.54     2209.79     24.85 o 
   9   2   8      352.98      354.30     13.34 o 
  10   2   8      796.99      780.43     18.76 o 
  11   2   8        9.05        5.68      8.94 o 
  12   2   8     1008.84      919.73     21.53 o 
  13   2   8       22.10       19.72     10.40 o 
  14   2   8      540.11      513.01     36.03 o 
  15   2   8       57.41       86.07     12.68 o 
  16   2   8       93.95       72.06     13.22 o 
  17   2   8       63.11       60.46     14.32 o 
  18   2   8      237.60      246.21     18.88 o 
  19   2   8        9.42      -15.62     15.62 o 
   1   3   8     2315.58     2300.78     25.27 o 
   2   3   8     1236.73     1211.96     21.03 o 
   3   3   8      427.36      436.24      8.23 o 
   4   3   8     1131.12     1130.80     13.15 o 
   5   3   8      130.25      140.96      5.26 o 
   6   3   8      693.09      714.62     10.53 o 
   7   3   8      530.82      523.51     10.60 o 
   8   3   8      329.95      317.37     10.17 o 
   9   3   8     1021.10      948.62     16.82 o 
  10   3   8      471.52      514.51     15.43 o 
  11   3   8       83.19       79.91     10.63 o 
  12   3   8      436.04      432.37     16.00 o 
  13   3   8      419.65      463.68     16.97 o 
  14   3   8      360.46      314.35     15.46 o 
  15   3   8      100.21      144.92     14.03 o 
  16   3   8       18.77       20.41     12.17 o 
  17   3   8       38.62       28.31     13.61 o 
  18   3   8      113.13      128.82     16.66 o 
  19   3   8        9.87       26.70     16.35 o 
   0   4   8     2621.78     2634.83     36.15 o 
   1   4   8      463.75      501.64      8.52 o 
   2   4   8     2069.38     2229.84     62.90 o 
   3   4   8      639.09      618.62      9.80 o 
   4   4   8      942.63      915.02     12.30 o 
   5   4   8      963.27     1008.38     14.29 o 
   6   4   8      604.10      601.17     11.06 o 
   7   4   8       37.40       27.43      5.28 o 
   8   4   8      309.79      280.93      8.87 o 
   9   4   8      152.35      136.89      9.70 o 
  10   4   8        5.88       -4.56      6.83 o 
  11   4   8      116.36      101.05     10.67 o 
  12   4   8      112.80       84.79     10.67 o 
  13   4   8      120.79      111.63     12.43 o 
  14   4   8      198.24      244.06     15.35 o 
  15   4   8       14.16        7.81     11.40 o 
  16   4   8       55.79       36.12     12.35 o 
  17   4   8        7.49       -9.06     12.87 o 
  18   4   8       48.36       54.91     15.32 o 
   1   5   8      467.78      557.97      9.16 o 
   2   5   8     1151.57     1133.60     12.96 o 
   3   5   8      502.00      469.75      9.30 o 
   4   5   8      334.00      378.18      7.62 o 
   5   5   8      609.70      613.63     11.15 o 
   6   5   8     2726.76     2848.13     29.66 o 
   7   5   8       86.87       94.00      7.18 o 
   8   5   8     3235.80     3178.34     35.31 o 
   9   5   8      183.41      182.05      9.75 o 
  10   5   8     1229.39     1188.07     20.06 o 
  11   5   8      553.67      564.96     18.71 o 
  12   5   8      208.69      166.43     12.82 o 
  13   5   8      277.07      298.50     15.17 o 
  14   5   8       83.01       57.68     11.33 o 
  15   5   8        8.26       14.67     11.50 o 
  16   5   8      109.99      120.37     14.43 o 
  17   5   8       31.76       10.67     13.40 o 
  18   5   8       35.92       18.17     15.06 o 
   0   6   8     4861.05     5010.13     62.58 o 
   1   6   8     1918.03     2023.43     19.64 o 
   2   6   8     3139.43     3332.15     29.09 o 
   3   6   8     2657.66     2828.96     27.19 o 
   4   6   8     2437.30     2578.02     29.82 o 
   5   6   8      167.60      163.09      7.83 o 
   6   6   8      183.30      185.44      7.59 o 
   7   6   8     1067.57     1007.49     15.36 o 
   8   6   8      350.61      384.72     10.06 o 
   9   6   8     1079.87      985.93     17.71 o 
  10   6   8      674.47      609.82     14.69 o 
  11   6   8      366.20      344.77     12.24 o 
  12   6   8      162.57      165.75     12.71 o 
  13   6   8      490.29      498.71     17.32 o 
  14   6   8       74.72       84.00     12.33 o 
  15   6   8       52.08       77.34     12.83 o 
  16   6   8       21.15        6.59     12.75 o 
  17   6   8      255.21      305.44     18.63 o 
  18   6   8        5.14      -14.68     14.68 o 
   1   7   8     1924.29     2022.67     19.80 o 
   2   7   8        5.60       -2.38      3.50 o 
   3   7   8      379.62      356.28      8.61 o 
   4   7   8       45.74       31.78      5.48 o 
   5   7   8      165.03      145.58      7.71 o 
   6   7   8      601.69      615.57     11.90 o 
   7   7   8      137.14      140.57      7.62 o 
   8   7   8      740.42      762.36     13.95 o 
   9   7   8     1164.06     1109.25     19.15 o 
  10   7   8      216.67      222.50     10.97 o 
  11   7   8      852.96      804.87     17.37 o 
  12   7   8      154.19      118.97     13.56 o 
  13   7   8      103.15       96.03     11.98 o 
  14   7   8       10.50       15.10     10.74 o 
  15   7   8       69.18       60.69     13.08 o 
  16   7   8       24.00       -2.03     13.76 o 
  17   7   8       24.63       33.01     14.19 o 
  18   7   8       29.15       40.68     16.01 o 
   0   8   8     3207.65     3454.41     40.46 o 
   1   8   8       84.11       69.99      4.37 o 
   2   8   8      269.74      240.21      6.18 o 
   3   8   8      267.68      255.62      7.81 o 
   4   8   8      145.92      145.50     10.97 o 
   5   8   8      434.70      411.14     10.60 o 
   6   8   8     1087.45     1035.83     19.10 o 
   7   8   8      239.60      225.70      8.63 o 
   8   8   8       42.79       52.20      6.72 o 
   9   8   8       58.54       51.91      7.64 o 
  10   8   8       34.39        0.72      7.57 o 
  11   8   8      245.95      259.37     12.25 o 
  12   8   8      716.64      709.93     21.03 o 
  13   8   8       58.47       49.91     10.66 o 
  14   8   8        7.44      -10.48     10.48 o 
  15   8   8        4.05        5.67     11.73 o 
  16   8   8      117.55      114.88     14.30 o 
  17   8   8      129.31      122.75     15.66 o 
  18   8   8       11.57       27.89     16.18 o 
   1   9   8      100.01       94.04      4.82 o 
   2   9   8      111.57       81.92      5.08 o 
   3   9   8      195.45      200.84      7.87 o 
   4   9   8      441.12      381.50     14.20 o 
   5   9   8        1.85       13.65      6.85 o 
   6   9   8     1080.97     1017.09     17.28 o 
   7   9   8      542.01      565.13     13.27 o 
   8   9   8      242.34      240.25      9.76 o 
   9   9   8     1463.37     1419.84     22.70 o 
  10   9   8      100.48       95.06      9.37 o 
  11   9   8      196.13      205.10     12.22 o 
  12   9   8      478.29      485.37     14.75 o 
  13   9   8      108.30       98.97     12.67 o 
  14   9   8      136.48      133.26     17.96 o 
  15   9   8      113.65      129.56     14.31 o 
  16   9   8        4.03        2.52     14.35 o 
  17   9   8       11.26       13.34     14.16 o 
  18   9   8        9.51      -17.40     17.40 o 
   0  10   8      125.42      143.03      7.97 o 
   1  10   8      247.66      256.56      6.49 o 
   2  10   8      140.94      120.58      8.92 o 
   3  10   8       88.97       84.24      9.72 o 
   4  10   8      787.55      823.62     16.91 o 
   5  10   8      269.66      241.98      9.29 o 
   6  10   8      365.03      372.47     11.17 o 
   7  10   8     1010.61      928.69     15.64 o 
   8  10   8      189.68      197.97      9.29 o 
   9  10   8      232.63      192.28     10.81 o 
  10  10   8      680.80      616.33     15.76 o 
  11  10   8      270.20      270.01     12.45 o 
  12  10   8       86.47       83.52      9.99 o 
  13  10   8       26.20        3.16      8.97 o 
  14  10   8       69.84       83.97     12.50 o 
  15  10   8        9.81       14.60     12.65 o 
  16  10   8       76.33      101.78     14.66 o 
  17  10   8       64.03       67.81     14.78 o 
   1  11   8       93.92       90.00      6.36 o 
   2  11   8      139.89      135.75     10.34 o 
   3  11   8      182.12      177.37      7.81 o 
   4  11   8      691.15      645.87     13.79 o 
   5  11   8      148.91      145.10      7.97 o 
   6  11   8       37.46       34.86      7.51 o 
   7  11   8      184.06      198.76     10.10 o 
   8  11   8      120.91      103.95      8.38 o 
   9  11   8      213.93      199.89     10.53 o 
  10  11   8       43.30       32.25      8.37 o 
  11  11   8      206.47      176.94     11.31 o 
  12  11   8       45.06       30.98      9.60 o 
  13  11   8       47.23       34.99     10.30 o 
  14  11   8       19.11        5.38     12.03 o 
  15  11   8       66.87       53.77     13.44 o 
  16  11   8      139.16      189.52     22.59 o 
  17  11   8       23.56       20.56     16.99 o 
   0  12   8      861.31      841.58     16.12 o 
   1  12   8       16.88       16.16      5.28 o 
   2  12   8      210.28      216.56      8.13 o 
   3  12   8      307.72      281.41      9.08 o 
   4  12   8       15.36       15.66      5.62 o 
   5  12   8        5.50        1.49      6.10 o 
   6  12   8      576.56      575.48     13.04 o 
   7  12   8      799.05      806.84     16.71 o 
   8  12   8     1434.19     1444.24     23.14 o 
   9  12   8        1.05       15.70      7.58 o 
  10  12   8      536.37      534.04     14.85 o 
  11  12   8       28.19       28.87      8.78 o 
  12  12   8      108.47      104.52     10.67 o 
  13  12   8       85.47       80.58     14.22 o 
  14  12   8        2.25       14.85     10.90 o 
  15  12   8      239.33      247.58     19.74 o 
  16  12   8       10.95       -7.95     15.93 o 
  17  12   8       17.49      -19.58     19.58 o 
   1  13   8      909.39      870.54     14.60 o 
   2  13   8      119.97      148.25      7.81 o 
   3  13   8      243.75      248.98      9.64 o 
   4  13   8      286.48      264.50     10.50 o 
   5  13   8      567.82      594.92     13.20 o 
   6  13   8      995.54     1027.45     17.38 o 
   7  13   8      562.93      549.30     13.34 o 
   8  13   8      131.55      123.81      9.05 o 
   9  13   8       31.76        8.86      7.49 o 
  10  13   8      309.92      290.89     12.37 o 
  11  13   8       22.69       22.75      8.81 o 
  12  13   8       59.39       44.65      9.77 o 
  13  13   8       13.06       -6.24      9.99 o 
  14  13   8       38.24       39.27     11.02 o 
  15  13   8       81.45       84.30     33.97 o 
  16  13   8       57.13       87.86     18.18 o 
   0  14   8     2239.63     2253.08     47.54 o 
   1  14   8      344.35      328.54     11.02 o 
   2  14   8      205.06      223.03      9.24 o 
   3  14   8      161.71      177.14     10.47 o 
   4  14   8      570.10      565.64     14.05 o 
   5  14   8       87.62       60.85      9.46 o 
   6  14   8      601.09      563.73     13.82 o 
   7  14   8      332.89      308.26     12.31 o 
   8  14   8     1448.87     1433.80     21.63 o 
   9  14   8       64.14       73.82      8.76 o 
  10  14   8      243.81      248.69     11.71 o 
  11  14   8       33.12       21.06     10.47 o 
  12  14   8       11.93       -0.33      9.06 o 
  13  14   8       64.37       69.13     13.88 o 
  14  14   8       49.43       33.63     12.58 o 
  15  14   8        4.51      -14.98     14.98 o 
  16  14   8       27.20        2.93     16.98 o 
   1  15   8      751.57      670.45     17.51 o 
   2  15   8       56.16       46.27      7.91 o 
   3  15   8       43.23       64.06      7.68 o 
   4  15   8      297.25      269.03     11.62 o 
   5  15   8      108.67      111.60      9.01 o 
   6  15   8      805.24      773.08     15.66 o 
   7  15   8      274.00      249.96     12.59 o 
   8  15   8      183.69      166.28     16.19 o 
   9  15   8      408.69      398.93     12.61 o 
  10  15   8       76.72       90.90      9.38 o 
  11  15   8        8.72       -8.61      8.61 o 
  12  15   8      129.91      154.45     11.59 o 
  13  15   8       18.49       20.18     11.28 o 
  14  15   8      199.84      225.56     17.03 o 
  15  15   8       43.37       46.16     14.50 o 
   0  16   8      527.13      589.72     24.41 o 
   1  16   8      388.91      430.12     14.85 o 
   2  16   8     2290.16     2426.98     33.61 o 
   3  16   8      379.87      387.25     12.94 o 
   4  16   8      264.54      210.99     18.19 o 
   5  16   8      108.96      108.94      8.86 o 
   6  16   8       35.02       22.50      8.01 o 
   7  16   8       42.79       57.34     11.22 o 
   8  16   8      130.70      106.67     12.75 o 
   9  16   8      121.01      132.53      9.98 o 
  10  16   8        9.27       -3.01      8.38 o 
  11  16   8       21.42       15.67      9.49 o 
  12  16   8       18.05       19.11     11.11 o 
  13  16   8        1.66        7.39     16.01 o 
  14  16   8       31.89       20.61     13.69 o 
  15  16   8       17.32       12.25     24.74 o 
   1  17   8     1785.46     1842.06     31.37 o 
   2  17   8      230.73      245.73     13.40 o 
   3  17   8      239.14      252.91     12.05 o 
   4  17   8      177.05      181.38     12.92 o 
   5  17   8      140.68      137.81     11.85 o 
   6  17   8      275.83      321.70     12.14 o 
   7  17   8      347.05      365.40     13.61 o 
   8  17   8       31.46       22.95      9.40 o 
   9  17   8        8.08       14.64      8.54 o 
  10  17   8       93.83       73.66      9.84 o 
  11  17   8       51.82       59.90     10.21 o 
  12  17   8        5.61       -3.22     10.68 o 
  13  17   8       57.85       72.68     14.43 o 
  14  17   8       71.22       98.57     23.91 o 
   0  18   8       35.19        0.58     13.75 o 
   1  18   8      629.39      606.28     18.46 o 
   2  18   8     1174.01     1198.09     25.12 o 
   3  18   8      367.62      359.48     16.23 o 
   4  18   8       37.42       21.09      8.94 o 
   5  18   8      450.86      434.65     16.89 o 
   6  18   8       22.06       18.52     12.79 o 
   7  18   8      285.46      291.85     13.89 o 
   8  18   8       22.60       17.31      9.58 o 
   9  18   8      178.53      163.40     11.19 o 
  10  18   8        7.69        0.41      8.99 o 
  11  18   8       55.32       31.15     11.26 o 
  12  18   8        5.67       22.23     12.76 o 
  13  18   8       31.72       40.29     14.33 o 
  14  18   8       17.91       -7.54     14.49 o 
   1  19   8      708.75      692.73     19.58 o 
   2  19   8      144.27      168.99     13.82 o 
   3  19   8      251.79      201.36     14.03 o 
   4  19   8      210.49      221.59     12.70 o 
   5  19   8       20.66       17.55      9.21 o 
   6  19   8        5.50       -3.18     10.11 o 
   7  19   8        1.88       -7.51     12.21 o 
   8  19   8      196.50      241.85     16.20 o 
   9  19   8       32.18       35.83      9.78 o 
  10  19   8       46.48       56.37     11.33 o 
  11  19   8       39.64       30.30     12.09 o 
  12  19   8       95.69      114.60     14.91 o 
  13  19   8       52.46       31.07     18.20 o 
   0  20   8      525.61      442.01     24.53 o 
   1  20   8       90.40       75.46     11.88 o 
   2  20   8       91.28       97.23     11.85 o 
   3  20   8       68.02       71.81     11.96 o 
   4  20   8       63.83       39.28     10.44 o 
   5  20   8       42.36       36.04     10.84 o 
   6  20   8       29.81       43.29     11.09 o 
   7  20   8       28.29       25.30     11.34 o 
   8  20   8       64.07       67.00     12.56 o 
   9  20   8        5.08       24.87     11.09 o 
  10  20   8       91.13       95.61     12.81 o 
  11  20   8       12.52       12.63     13.23 o 
  12  20   8        0.17       -3.47     13.56 o 
   1  21   8      336.05      398.68     17.06 o 
   2  21   8      207.68      189.15     14.93 o 
   3  21   8        3.08        8.66     11.08 o 
   4  21   8       85.25       81.53     12.31 o 
   5  21   8       46.82       48.76     19.57 o 
   6  21   8       42.80       36.01     11.26 o 
   7  21   8       55.67       43.54     12.14 o 
   8  21   8       12.61        4.19     12.04 o 
   9  21   8      286.39      312.30     18.38 o 
  10  21   8        3.41       -7.07     11.41 o 
  11  21   8      103.44      113.44     15.72 o 
   0  22   8        2.70        1.51     15.02 o 
   1  22   8       63.85       61.14     12.33 o 
   2  22   8       59.49       51.75     12.20 o 
   3  22   8       82.36       58.89     13.45 o 
   4  22   8       84.21       74.83     14.97 o 
   5  22   8       62.44       51.48     13.90 o 
   6  22   8       79.57       65.41     12.02 o 
   7  22   8      145.76      206.66     16.82 o 
   8  22   8       19.40       16.76     12.79 o 
   9  22   8        5.58       -6.46     13.48 o 
  10  22   8       53.79       38.84     15.10 o 
   1  23   8       74.68       62.07     12.73 o 
   2  23   8      101.90      120.09     14.93 o 
   3  23   8       34.87       31.28     12.86 o 
   4  23   8       23.08       18.91     13.94 o 
   5  23   8        0.58      -13.35     13.35 o 
   6  23   8       24.12       19.56     14.28 o 
   7  23   8        4.72       -2.87     12.55 o 
   8  23   8       16.36       10.44     13.14 o 
   9  23   8      110.32      145.36     18.62 o 
   0  24   8      109.83      114.80     21.81 o 
   1  24   8       21.20      -10.75     12.49 o 
   2  24   8       18.95       15.29     13.23 o 
   3  24   8       86.52      108.43     16.14 o 
   4  24   8       14.93      -10.48     13.98 o 
   5  24   8        4.16        5.35     14.00 o 
   6  24   8       10.14        1.73     18.91 o 
   7  24   8        6.99       -0.80     15.38 o 
   8  24   8       22.48       19.89     14.51 o 
   1  25   8       17.29        0.62     12.67 o 
   2  25   8       24.61       47.08     15.12 o 
   3  25   8        4.90        5.97     14.85 o 
   4  25   8        2.00       -5.89     14.71 o 
   5  25   8       12.94        1.83     15.76 o 
   6  25   8        9.67       -4.48     16.60 o 
   0  26   8       66.14       65.94     23.68 o 
   1  26   8        9.87       -1.63     15.44 o 
   2  26   8        0.29        2.42     16.45 o 
   3  26   8        0.63      -15.17     15.17 o 
   4  26   8       87.04       74.46     17.29 o 
   2   0   9      256.72      240.06      9.35 o 
   4   0   9      217.05      213.59      8.93 o 
   6   0   9     2130.62     2166.48     28.42 o 
   8   0   9      595.08      637.42     22.58 o 
  10   0   9      143.64      125.20     16.19 o 
  12   0   9      909.22      740.81     28.20 o 
  14   0   9      107.84       85.75     30.07 o 
  16   0   9       43.37       52.63     18.95 o 
  18   0   9       37.42       33.34     21.59 o 
   0   1   9      303.32      297.19     12.00 o 
   1   1   9      411.76      356.32     36.54 o 
   2   1   9       12.71        9.22      3.91 o 
   3   1   9      469.04      439.59      8.40 o 
   4   1   9      105.29       95.08      4.89 o 
   5   1   9       43.28       28.95      3.82 o 
   6   1   9       50.02       70.61      7.52 o 
   7   1   9     1174.86     1050.99     17.46 o 
   8   1   9     1668.01     1694.48     27.61 o 
   9   1   9      493.87      477.96     15.46 o 
  10   1   9      876.46      785.15     19.27 o 
  11   1   9       70.75       81.66     11.34 o 
  12   1   9      105.35      118.12     11.83 o 
  13   1   9       77.59       65.64     11.45 o 
  14   1   9      871.69      808.20     21.73 o 
  15   1   9      146.81      166.84     14.77 o 
  16   1   9       60.73       45.94     13.64 o 
  17   1   9       17.49       -5.57     13.50 o 
  18   1   9        7.77       -6.98     15.25 o 
   1   2   9      109.41      104.59      6.94 o 
   2   2   9     1404.67     1434.70     20.40 o 
   3   2   9      549.65      595.23     10.69 o 
   4   2   9      285.92      291.62      6.88 o 
   5   2   9       55.01       69.73      6.72 o 
   6   2   9      292.18      288.62      7.42 o 
   7   2   9      559.46      525.89     10.88 o 
   8   2   9     3025.19     2882.47     39.63 o 
   9   2   9     1582.41     1548.74     26.74 o 
  10   2   9        8.34        9.06     10.88 o 
  11   2   9      475.43      431.13     15.44 o 
  12   2   9      738.54      623.84     18.34 o 
  13   2   9      958.89      921.70     22.88 o 
  14   2   9      174.93      239.61     15.47 o 
  15   2   9      358.25      315.18     17.72 o 
  16   2   9       58.31       57.70     13.40 o 
  17   2   9       12.33       17.37     14.78 o 
  18   2   9       16.84       11.99     15.33 o 
   0   3   9      153.01      149.58      8.24 o 
   1   3   9      468.66      475.77      9.63 o 
   2   3   9     1855.99     1919.64     25.26 o 
   3   3   9       75.43       87.39      7.08 o 
   4   3   9      726.16      778.08     10.84 o 
   5   3   9        4.74        7.30      4.54 o 
   6   3   9      646.73      675.67     12.08 o 
   7   3   9      132.32      137.50      9.91 o 
   8   3   9      343.56      353.08      9.93 o 
   9   3   9     1528.17     1504.61     26.44 o 
  10   3   9      398.63      438.29     18.08 o 
  11   3   9      261.63      289.49     14.56 o 
  12   3   9      165.56      173.26     13.13 o 
  13   3   9      352.31      314.66     16.01 o 
  14   3   9       89.01       62.22     12.46 o 
  15   3   9       21.13       10.91     11.52 o 
  16   3   9        9.10       -0.13     12.23 o 
  17   3   9        4.97        2.53     13.91 o 
  18   3   9       50.31       61.31     16.00 o 
   1   4   9      421.14      454.87      8.55 o 
   2   4   9      933.30      881.42     15.05 o 
   3   4   9        2.18       -3.69      3.69 o 
   4   4   9       18.19       19.09      5.08 o 
   5   4   9     1148.17     1031.78     14.97 o 
   6   4   9        8.14        5.57      6.74 o 
   7   4   9      356.34      358.37      9.51 o 
   8   4   9      656.43      676.81     12.99 o 
   9   4   9       46.97       38.46      9.03 o 
  10   4   9      371.48      320.29     13.61 o 
  11   4   9      139.61      133.04     11.98 o 
  12   4   9      327.13      334.08     14.96 o 
  13   4   9      516.33      478.06     17.05 o 
  14   4   9      102.72       74.04     12.84 o 
  15   4   9       84.87       81.92     12.81 o 
  16   4   9       61.68       63.46     13.98 o 
  17   4   9        9.19       -1.57     13.81 o 
  18   4   9       38.13       44.23     16.35 o 
   0   5   9      420.52      439.31     12.11 o 
   1   5   9      194.44      184.83      6.22 o 
   2   5   9     1321.89     1466.51     16.03 o 
   3   5   9      646.25      690.37     12.96 o 
   4   5   9       40.17       35.36      5.72 o 
   5   5   9      279.14      288.93      9.69 o 
   6   5   9        1.58       10.24      5.17 o 
   7   5   9      224.77      206.77      8.44 o 
   8   5   9      224.00      242.95      9.31 o 
   9   5   9     1129.74     1059.30     17.01 o 
  10   5   9       73.70       40.40      9.78 o 
  11   5   9      399.07      370.46     15.91 o 
  12   5   9      782.81      779.31     20.59 o 
  13   5   9      155.52      162.45     16.73 o 
  14   5   9      322.42      326.93     16.46 o 
  15   5   9        5.17        4.32     12.22 o 
  16   5   9       24.62       32.73     13.53 o 
  17   5   9        5.17      -11.67     13.64 o 
  18   5   9       61.09       75.86     15.99 o 
   1   6   9     3333.77     3362.75     29.86 o 
   2   6   9       55.48       54.57      5.76 o 
   3   6   9      875.46      812.64     13.36 o 
   4   6   9      623.12      593.02     13.51 o 
   5   6   9      295.16      245.93      8.98 o 
   6   6   9     1031.09      975.64     15.29 o 
   7   6   9      113.29      121.49      8.20 o 
   8   6   9      342.32      360.73     10.32 o 
   9   6   9      577.99      525.37     12.40 o 
  10   6   9        8.32        1.36      7.42 o 
  11   6   9       18.24       -4.02      8.75 o 
  12   6   9       85.43       86.70     11.67 o 
  13   6   9      495.81      487.27     17.44 o 
  14   6   9       49.83       44.51     12.34 o 
  15   6   9      133.67      138.49     14.81 o 
  16   6   9       55.15       56.85     13.99 o 
  17   6   9      101.67       84.74     15.48 o 
  18   6   9       19.38       -6.72     15.00 o 
   0   7   9     2755.20     2796.56     34.62 o 
   1   7   9      281.67      299.20      7.74 o 
   2   7   9      707.26      701.28     11.52 o 
   3   7   9      974.24      887.39     15.49 o 
   4   7   9      574.97      558.47     12.12 o 
   5   7   9      108.79      118.26      8.42 o 
   6   7   9      202.07      227.88      8.64 o 
   7   7   9      337.97      333.37      9.88 o 
   8   7   9      609.38      602.54     12.88 o 
   9   7   9       11.72       15.14      6.67 o 
  10   7   9       26.62       13.05      7.72 o 
  11   7   9       53.70       41.19     10.33 o 
  12   7   9       28.44       23.03      9.99 o 
  13   7   9       19.01        1.80     10.32 o 
  14   7   9       59.65       37.69     11.79 o 
  15   7   9        3.39       -3.73     12.52 o 
  16   7   9        7.89        3.28     12.92 o 
  17   7   9       14.83        5.77     14.57 o 
   1   8   9     1727.21     1686.44     16.99 o 
   2   8   9     2000.11     1876.84     21.37 o 
   3   8   9      150.50      157.91      7.84 o 
   4   8   9      220.53      205.89     10.81 o 
   5   8   9      697.02      686.33     16.47 o 
   6   8   9      291.47      303.19     10.33 o 
   7   8   9      436.33      423.95     11.16 o 
   8   8   9      457.62      439.99     11.62 o 
   9   8   9      929.22      973.74     16.93 o 
  10   8   9      179.58      164.03     10.95 o 
  11   8   9       58.69       52.47      9.09 o 
  12   8   9      343.01      321.81     15.31 o 
  13   8   9       37.41       15.56     10.64 o 
  14   8   9       47.14       22.92     13.77 o 
  15   8   9      368.85      428.18     19.19 o 
  16   8   9       18.00       19.94     13.30 o 
  17   8   9       24.95       20.03     14.81 o 
   0   9   9     2111.95     2056.83     28.05 o 
   1   9   9      185.27      162.38      6.78 o 
   2   9   9      155.88      139.52      7.26 o 
   3   9   9      150.69      174.96     13.14 o 
   4   9   9       86.21       91.67      8.15 o 
   5   9   9      201.34      166.48     10.91 o 
   6   9   9      273.16      262.29     13.95 o 
   7   9   9      209.98      225.36      9.41 o 
   8   9   9     1084.44     1072.88     17.67 o 
   9   9   9      632.86      676.88     15.98 o 
  10   9   9      360.33      396.69     13.35 o 
  11   9   9       95.90       99.02     10.25 o 
  12   9   9       29.96       32.76     10.62 o 
  13   9   9      246.20      292.08     20.75 o 
  14   9   9      108.78      142.14     14.06 o 
  15   9   9       22.45       19.41     13.05 o 
  16   9   9        6.29       -2.68     13.86 o 
  17   9   9      118.09      133.65     21.50 o 
   1  10   9      799.03      756.01     13.07 o 
   2  10   9      868.39      801.49     13.63 o 
   3  10   9       35.72       40.30      5.91 o 
   4  10   9      429.45      358.83     12.00 o 
   5  10   9      148.55      144.53     11.19 o 
   6  10   9      203.73      201.07     10.25 o 
   7  10   9      131.06      143.18      9.43 o 
   8  10   9     1285.22     1285.05     19.55 o 
   9  10   9      367.70      360.55     14.22 o 
  10  10   9      234.60      241.78     12.35 o 
  11  10   9      504.73      424.35     14.13 o 
  12  10   9      298.17      273.90     13.18 o 
  13  10   9      124.96      111.29     13.85 o 
  14  10   9       31.87       35.27     12.22 o 
  15  10   9       48.09       13.91     13.69 o 
  16  10   9       32.77        6.77     14.54 o 
  17  10   9       25.46       26.61     23.97 o 
   0  11   9       95.50      128.65     10.11 o 
   1  11   9     1477.33     1416.40     18.87 o 
   2  11   9      152.57      187.48      9.36 o 
   3  11   9      142.17      145.78     10.82 o 
   4  11   9       14.51       11.04      5.76 o 
   5  11   9     1163.35     1134.89     19.27 o 
   6  11   9     1467.73     1456.53     22.70 o 
   7  11   9      138.41      157.55      9.31 o 
   8  11   9      183.29      183.76     15.16 o 
   9  11   9       15.82       12.37     11.69 o 
  10  11   9       44.03       48.72      8.97 o 
  11  11   9      115.32      138.85     12.54 o 
  12  11   9       78.89       93.05     12.14 o 
  13  11   9        1.43       -6.45     11.56 o 
  14  11   9       86.95       55.79     13.22 o 
  15  11   9      177.58      238.81     17.43 o 
  16  11   9        8.34        7.24     14.19 o 
   1  12   9      195.97      194.25      8.30 o 
   2  12   9      395.06      378.62     10.25 o 
   3  12   9      310.47      269.22      9.51 o 
   4  12   9      149.56      153.34      9.22 o 
   5  12   9      437.60      401.13     11.47 o 
   6  12   9       85.68       91.62      8.32 o 
   7  12   9      263.13      292.16     11.99 o 
   8  12   9      883.13      863.13     16.43 o 
   9  12   9      166.44      152.32     10.93 o 
  10  12   9      319.14      295.33     12.83 o 
  11  12   9      293.22      285.85     13.70 o 
  12  12   9       74.54       71.22     10.83 o 
  13  12   9      233.58      230.94     15.69 o 
  14  12   9       73.74      105.06     16.50 o 
  15  12   9       48.63       66.22     20.60 o 
  16  12   9       16.31       25.38     15.52 o 
   0  13   9      478.84      481.05     20.45 o 
   1  13   9      607.66      594.79     15.96 o 
   2  13   9      175.11      165.29     10.38 o 
   3  13   9      204.04      211.27      9.59 o 
   4  13   9     1339.73     1332.88     32.27 o 
   5  13   9     1093.23     1025.99     17.81 o 
   6  13   9     1290.85     1237.40     19.72 o 
   7  13   9       60.98       62.36      8.41 o 
   8  13   9       45.48       41.22      7.79 o 
   9  13   9      126.60      140.28     10.87 o 
  10  13   9      485.48      404.83     13.88 o 
  11  13   9       10.82        0.89      8.74 o 
  12  13   9       39.17       36.62     10.44 o 
  13  13   9       19.44        8.43     10.66 o 
  14  13   9       43.77       13.24     13.03 o 
  15  13   9        3.58        0.33     16.28 o 
  16  13   9       15.66        6.53     17.33 o 
   1  14   9      548.07      500.21     15.65 o 
   2  14   9     2853.28     2849.02     35.52 o 
   3  14   9       65.24       49.75     10.17 o 
   4  14   9     1293.28     1361.66     20.34 o 
   5  14   9       12.63       -0.84      7.01 o 
   6  14   9      556.76      569.07     13.99 o 
   7  14   9       48.33       35.92      8.13 o 
   8  14   9      122.17      108.85      9.46 o 
   9  14   9      143.54      154.49     10.50 o 
  10  14   9       86.05      102.41      9.95 o 
  11  14   9        2.70       -7.91      8.87 o 
  12  14   9       52.66       35.29     10.40 o 
  13  14   9      149.18      112.37     12.33 o 
  14  14   9       16.65        8.61     13.52 o 
  15  14   9        4.84       20.36     17.01 o 
   0  15   9       18.42       22.86     12.95 o 
   1  15   9       30.15       17.99      8.19 o 
   2  15   9     1073.45     1084.39     22.75 o 
   3  15   9      271.99      252.81     13.41 o 
   4  15   9        1.91       -7.36      7.36 o 
   5  15   9      159.78      143.08      9.80 o 
   6  15   9       31.65        9.55      7.54 o 
   7  15   9      136.97      128.21     10.10 o 
   8  15   9      435.14      398.84     12.88 o 
   9  15   9      194.21      199.40     11.31 o 
  10  15   9      118.06      126.61     11.95 o 
  11  15   9       91.99      101.40     10.58 o 
  12  15   9      208.63      233.04     13.41 o 
  13  15   9       41.25       42.95     11.12 o 
  14  15   9        3.29       18.80     15.07 o 
  15  15   9       65.79       97.16     19.55 o 
   1  16   9       75.90       67.87     10.31 o 
   2  16   9      502.90      521.13     16.71 o 
   3  16   9       69.38       76.00     10.76 o 
   4  16   9       11.40        2.79      8.37 o 
   5  16   9       33.60       16.68      7.88 o 
   6  16   9       72.61       72.59      9.10 o 
   7  16   9      247.20      243.95     11.87 o 
   8  16   9       58.60       69.50      9.36 o 
   9  16   9       85.28       69.65      9.45 o 
  10  16   9       58.68       51.82      9.72 o 
  11  16   9       32.34       13.16      9.67 o 
  12  16   9      125.11      145.70     14.70 o 
  13  16   9       59.41       59.07     13.21 o 
  14  16   9        7.76       16.22     14.38 o 
   0  17   9      428.97      385.69     21.73 o 
   1  17   9      606.61      622.60     18.40 o 
   2  17   9      147.57      144.33     12.19 o 
   3  17   9     1313.45     1312.29     26.31 o 
   4  17   9       27.75       14.40      9.07 o 
   5  17   9      501.52      499.49     17.50 o 
   6  17   9       36.73       37.92      9.90 o 
   7  17   9      182.83      181.20     12.01 o 
   8  17   9      120.88      101.20     11.29 o 
   9  17   9       68.29       75.23     12.12 o 
  10  17   9      161.14      184.25     12.02 o 
  11  17   9        3.58       -9.77      9.77 o 
  12  17   9       16.64       16.36     11.87 o 
  13  17   9       14.64       19.85     14.01 o 
  14  17   9       33.22       -6.65     22.13 o 
   1  18   9       70.33       57.30     10.73 o 
   2  18   9      298.55      294.09     15.44 o 
   3  18   9      286.68      309.12     14.93 o 
   4  18   9      128.56      137.71     12.80 o 
   5  18   9      356.67      380.02     16.14 o 
   6  18   9      290.47      293.73     14.06 o 
   7  18   9       36.64       49.18     11.29 o 
   8  18   9      226.65      278.89     14.33 o 
   9  18   9        9.22       -2.78      9.24 o 
  10  18   9       36.38       20.17     10.13 o 
  11  18   9       39.59       48.49     11.94 o 
  12  18   9       45.74       29.62     12.93 o 
  13  18   9       14.62       14.52     14.45 o 
   0  19   9      418.00      441.86     23.87 o 
   1  19   9       22.22        7.13      9.41 o 
   2  19   9       23.17        2.42     10.48 o 
   3  19   9        4.37       -9.79      9.79 o 
   4  19   9      254.36      276.99     15.09 o 
   5  19   9       42.22       44.02     11.63 o 
   6  19   9      205.66      187.80     13.14 o 
   7  19   9       80.06       96.68     12.39 o 
   8  19   9       11.83       -0.91     11.63 o 
   9  19   9       18.17       13.78      9.84 o 
  10  19   9       58.43       83.04     12.63 o 
  11  19   9       53.94       79.03     19.09 o 
  12  19   9        6.92      -14.12     14.12 o 
   1  20   9       70.78       91.24     12.79 o 
   2  20   9      274.93      304.43     17.22 o 
   3  20   9      113.19      101.90     12.59 o 
   4  20   9      117.46      106.60     12.81 o 
   5  20   9       87.92       87.76     12.92 o 
   6  20   9      156.02      150.72     14.22 o 
   7  20   9       12.01       20.49     12.04 o 
   8  20   9       14.97        3.44     12.37 o 
   9  20   9       18.06       -9.85     12.30 o 
  10  20   9       36.32       29.76     12.09 o 
  11  20   9       76.88       88.87     14.13 o 
   0  21   9       81.82       67.33     18.19 o 
   1  21   9      124.68      142.02     15.27 o 
   2  21   9       72.43       88.36     13.24 o 
   3  21   9       64.41       94.45     13.47 o 
   4  21   9      154.51      188.09     15.39 o 
   5  21   9      114.94      122.46     13.81 o 
   6  21   9       46.60       37.23     13.33 o 
   7  21   9       56.64       65.54     13.53 o 
   8  21   9       26.26       25.38     13.67 o 
   9  21   9       39.28       42.94     17.18 o 
  10  21   9       72.05       96.82     16.21 o 
   1  22   9        1.01        1.43     11.72 o 
   2  22   9       66.89       76.39     12.36 o 
   3  22   9        9.93        8.28     12.08 o 
   4  22   9       39.78       32.85     12.39 o 
   5  22   9       39.44       29.03     16.00 o 
   6  22   9       46.03       28.84     15.31 o 
   7  22   9        5.91        3.83     13.21 o 
   8  22   9       75.60       68.74     14.15 o 
   9  22   9      159.02      196.10     20.62 o 
   0  23   9       75.94      136.64     21.43 o 
   1  23   9        2.44       15.08     12.09 o 
   2  23   9       14.95       16.68     12.90 o 
   3  23   9       30.43       46.71     12.84 o 
   4  23   9        0.91       -7.05     14.17 o 
   5  23   9        8.81        6.22     13.72 o 
   6  23   9      108.97      117.75     17.86 o 
   7  23   9       16.87       -5.12     14.58 o 
   8  23   9        2.10      -16.98     16.98 o 
   1  24   9       19.45       38.93     13.40 o 
   2  24   9       29.86       44.42     13.28 o 
   3  24   9      132.64      169.39     16.19 o 
   4  24   9       85.68      100.66     16.95 o 
   5  24   9       55.07       53.22     16.42 o 
   6  24   9       14.92        8.13     16.36 o 
   7  24   9        0.81      -16.34     16.34 o 
   0  25   9      120.80      100.35     22.23 o 
   1  25   9       42.99       44.57     14.62 o 
   2  25   9        9.48       15.82     14.16 o 
   3  25   9       26.46       -3.09     15.35 o 
   4  25   9        9.30       -7.75     15.31 o 
   5  25   9       11.76      -23.99     38.02 o 
   2   0  10      766.72      735.66     16.42 o 
   4   0  10     1115.52     1053.23     20.67 o 
   6   0  10     2766.06     2851.17     42.61 o 
   8   0  10      907.81      824.38     27.28 o 
  10   0  10      769.05      776.69     39.57 o 
  12   0  10      175.85      206.36     24.46 o 
  14   0  10      100.43      121.73     19.92 o 
  16   0  10      186.34      179.76     22.49 o 
   1   1  10      328.47      291.51     12.11 o 
   2   1  10       45.17       34.05      7.56 o 
   3   1  10       56.42       46.36      4.64 o 
   4   1  10       72.68       65.67      8.78 o 
   5   1  10       92.63       64.73      5.55 o 
   6   1  10      515.53      482.10     12.19 o 
   7   1  10     1542.27     1548.67     26.35 o 
   8   1  10     1163.83     1276.75     24.10 o 
   9   1  10      517.56      451.62     14.95 o 
  10   1  10      825.87      770.25     19.58 o 
  11   1  10      472.41      432.23     16.16 o 
  12   1  10       34.36       17.64     10.38 o 
  13   1  10      190.22      210.43     17.05 o 
  14   1  10       83.93       44.09     12.06 o 
  15   1  10       85.14       89.74     13.97 o 
  16   1  10      212.09      218.28     17.64 o 
  17   1  10        9.40       16.11     14.52 o 
   0   2  10      360.14      324.74     13.76 o 
   1   2  10      265.50      253.40      8.66 o 
   2   2  10      259.63      267.07      8.83 o 
   3   2  10      575.70      600.41     11.61 o 
   4   2  10      262.18      273.09      8.31 o 
   5   2  10      117.53      129.55      9.06 o 
   6   2  10       71.91       46.44      7.99 o 
   7   2  10      514.28      527.52     13.14 o 
   8   2  10       39.42       18.27      8.07 o 
   9   2  10      305.30      305.11     13.47 o 
  10   2  10      438.32      345.84     14.73 o 
  11   2  10      176.09      158.13     12.56 o 
  12   2  10        5.72        8.80     10.23 o 
  13   2  10      376.42      351.85     15.91 o 
  14   2  10      135.10      103.81     13.46 o 
  15   2  10       46.39       42.81     16.15 o 
  16   2  10       28.97       -1.46     13.55 o 
  17   2  10      159.12      210.17     22.76 o 
   1   3  10     1921.17     1882.87     23.04 o 
   2   3  10      894.50      873.58     46.83 o 
   3   3  10      499.84      433.79      9.21 o 
   4   3  10       51.94       41.81      5.47 o 
   5   3  10      162.34      119.72      7.76 o 
   6   3  10      218.45      225.29      8.44 o 
   7   3  10      680.14      652.13     14.32 o 
   8   3  10      115.30       96.42     10.33 o 
   9   3  10      219.72      274.56     14.21 o 
  10   3  10      177.46      144.33     11.60 o 
  11   3  10       51.47       47.63     10.38 o 
  12   3  10      521.48      480.60     17.10 o 
  13   3  10       54.99       35.12     11.55 o 
  14   3  10       57.64       34.68     12.29 o 
  15   3  10       28.65       22.05     12.80 o 
  16   3  10       69.67       86.23     14.63 o 
  17   3  10       23.70       36.66     15.18 o 
   0   4  10     1030.32     1031.48     19.91 o 
   1   4  10      143.66      155.99      6.40 o 
   2   4  10      660.74      662.38     12.65 o 
   3   4  10      113.59       93.10      8.89 o 
   4   4  10      229.77      209.10      8.53 o 
   5   4  10      169.76      186.42      7.93 o 
   6   4  10      243.06      215.66      8.52 o 
   7   4  10       38.21       21.61      6.25 o 
   8   4  10      458.50      446.77     14.84 o 
   9   4  10      834.65      801.12     19.38 o 
  10   4  10      670.91      675.00     18.54 o 
  11   4  10       64.77       51.50     10.80 o 
  12   4  10       28.74       12.48     10.69 o 
  13   4  10      356.86      334.82     19.42 o 
  14   4  10       99.94       66.45     13.31 o 
  15   4  10       29.90       38.66     13.13 o 
  16   4  10       59.05       53.69     14.58 o 
  17   4  10       15.44      -15.06     17.72 o 
   1   5  10      375.61      376.42      8.63 o 
   2   5  10      863.63      856.63     13.14 o 
   3   5  10      452.29      409.58     12.46 o 
   4   5  10      493.64      475.83     11.56 o 
   5   5  10      149.26      138.22      7.49 o 
   6   5  10      781.38      808.88     14.19 o 
   7   5  10      724.85      691.57     13.50 o 
   8   5  10      217.50      201.58      9.53 o 
   9   5  10      494.80      490.72     16.57 o 
  10   5  10       62.00       43.38     10.15 o 
  11   5  10      247.82      233.04     14.19 o 
  12   5  10      238.41      201.73     14.38 o 
  13   5  10       24.87       35.50     11.59 o 
  14   5  10      533.26      535.62     19.50 o 
  15   5  10       41.27       31.96     12.49 o 
  16   5  10       16.80       14.50     12.97 o 
  17   5  10        8.79      -15.05     15.05 o 
   0   6  10      433.26      403.76     12.52 o 
   1   6  10     2378.49     2384.79     24.58 o 
   2   6  10       40.99       37.25      5.78 o 
   3   6  10      293.75      279.87      8.36 o 
   4   6  10      218.94      214.46      8.66 o 
   5   6  10      502.21      517.29     11.45 o 
   6   6  10        7.11       17.58      5.92 o 
   7   6  10      248.48      247.06      9.63 o 
   8   6  10      254.57      259.03     10.00 o 
   9   6  10      992.65      942.74     21.49 o 
  10   6  10      180.38      260.63     14.56 o 
  11   6  10      196.90      183.19     13.62 o 
  12   6  10       13.95        4.26     10.37 o 
  13   6  10      203.82      207.89     15.33 o 
  14   6  10       28.02       21.97     11.86 o 
  15   6  10       32.76       38.67     13.54 o 
  16   6  10       86.18       92.71     19.52 o 
  17   6  10       10.68       19.56     15.01 o 
   1   7  10      106.98       96.77      6.19 o 
   2   7  10      159.24      168.15      7.30 o 
   3   7  10      162.18      160.14      8.28 o 
   4   7  10      132.62      138.68     11.50 o 
   5   7  10       18.61       18.70      6.61 o 
   6   7  10      664.35      637.24     13.10 o 
   7   7  10      310.42      316.59     12.94 o 
   8   7  10      348.03      371.06     11.28 o 
   9   7  10      195.14      211.20     10.29 o 
  10   7  10      144.97      146.20     12.70 o 
  11   7  10      254.42      220.21     15.52 o 
  12   7  10       66.05       93.11     12.20 o 
  13   7  10       30.27       10.36     11.42 o 
  14   7  10       74.73       66.34     13.27 o 
  15   7  10        2.76       -9.21     12.92 o 
  16   7  10        0.46        3.46     13.94 o 
  17   7  10        1.11       -7.98     18.63 o 
   0   8  10     1492.49     1622.23     24.42 o 
   1   8  10      105.20      106.63      8.72 o 
   2   8  10       96.32       83.08      7.10 o 
   3   8  10      198.75      178.78      8.64 o 
   4   8  10      499.84      470.41     14.89 o 
   5   8  10      646.33      636.62     14.10 o 
   6   8  10       21.49       22.94      6.13 o 
   7   8  10      206.11      209.46      9.53 o 
   8   8  10      165.47      170.82      9.53 o 
   9   8  10       29.18       37.18      7.58 o 
  10   8  10      152.37      156.32     12.97 o 
  11   8  10      602.16      626.94     19.03 o 
  12   8  10       57.36       43.84     11.32 o 
  13   8  10       43.77       39.53     12.29 o 
  14   8  10      240.79      254.75     24.78 o 
  15   8  10       87.00       55.99     14.56 o 
  16   8  10        9.22        1.44     16.18 o 
   1   9  10      422.28      438.07     10.52 o 
   2   9  10       18.93       21.28      5.64 o 
   3   9  10      108.75      112.95      9.83 o 
   4   9  10     1235.97     1289.78     22.58 o 
   5   9  10       94.74       60.18      7.61 o 
   6   9  10        2.99        0.15      6.68 o 
   7   9  10      508.86      483.55     12.28 o 
   8   9  10       92.23       75.39      8.84 o 
   9   9  10      276.32      310.00     11.65 o 
  10   9  10      220.60      253.29     12.81 o 
  11   9  10      221.63      214.95     14.82 o 
  12   9  10      105.01      118.62     12.99 o 
  13   9  10       57.79       43.30     12.63 o 
  14   9  10      117.84      154.80     15.29 o 
  15   9  10      112.14      104.58     15.07 o 
  16   9  10       34.67       65.07     15.28 o 
   0  10  10     1571.36     1577.73     28.62 o 
   1  10  10      758.34      694.33     13.10 o 
   2  10  10       67.06       43.19      6.42 o 
   3  10  10      289.42      270.23      9.31 o 
   4  10  10      329.24      282.86     16.26 o 
   5  10  10      306.61      293.06     10.72 o 
   6  10  10     1824.68     1819.29     26.12 o 
   7  10  10      829.04      768.05     15.23 o 
   8  10  10     1683.51     1641.85     26.19 o 
   9  10  10      241.91      247.30     11.31 o 
  10  10  10      197.81      194.42     13.27 o 
  11  10  10      113.40       97.74     16.18 o 
  12  10  10        6.16        0.42     11.20 o 
  13  10  10      102.43      134.52     13.93 o 
  14  10  10       12.37       13.48     12.59 o 
  15  10  10       36.87       41.13     14.80 o 
  16  10  10        4.03       -3.60     15.36 o 
   1  11  10      322.75      357.52     14.20 o 
   2  11  10     1073.82     1027.26     16.44 o 
   3  11  10      432.25      432.25     11.31 o 
   4  11  10      213.21      218.47     11.03 o 
   5  11  10       74.16       71.08      8.15 o 
   6  11  10     1335.11     1350.96     22.27 o 
   7  11  10      194.37      192.85     12.82 o 
   8  11  10       53.25       51.35      7.96 o 
   9  11  10      101.84      106.74     13.73 o 
  10  11  10       13.63        1.65      8.67 o 
  11  11  10      133.76      140.55     13.68 o 
  12  11  10       50.01       47.07     14.38 o 
  13  11  10       15.61       -2.18     12.67 o 
  14  11  10       57.63       46.74     13.75 o 
  15  11  10      221.90      240.41     17.85 o 
  16  11  10        3.17       -7.93     15.63 o 
   0  12  10      106.62      109.67     14.06 o 
   1  12  10      204.74      206.20     11.18 o 
   2  12  10      328.39      284.73      9.91 o 
   3  12  10      129.34      126.36      8.28 o 
   4  12  10      114.71      118.51      8.56 o 
   5  12  10      388.06      351.51     13.84 o 
   6  12  10      310.75      309.54     11.31 o 
   7  12  10      317.07      313.07     11.40 o 
   8  12  10      767.47      691.13     15.28 o 
   9  12  10      122.37      110.35     10.55 o 
  10  12  10      165.85      181.16     11.78 o 
  11  12  10       51.90       55.84     10.26 o 
  12  12  10        1.02       -7.28     11.96 o 
  13  12  10       84.17       84.81     14.68 o 
  14  12  10      151.54      167.43     18.83 o 
  15  12  10        7.75      -16.18     16.18 o 
   1  13  10      100.10       91.56     10.33 o 
   2  13  10        8.25       -2.19      8.10 o 
   3  13  10      293.27      260.46     10.52 o 
   4  13  10       24.86       27.94      7.23 o 
   5  13  10      246.52      311.27     12.48 o 
   6  13  10      248.87      212.34     11.12 o 
   7  13  10      299.55      268.73     11.97 o 
   8  13  10       31.04       30.57      7.73 o 
   9  13  10        3.40        7.03      8.84 o 
  10  13  10      256.81      246.64     13.73 o 
  11  13  10      257.18      261.60     13.94 o 
  12  13  10       64.85       53.88     10.74 o 
  13  13  10       10.37       10.06     12.40 o 
  14  13  10        4.44      -11.21     13.45 o 
  15  13  10       10.26       46.74     24.11 o 
   0  14  10      236.73      255.95     18.76 o 
   1  14  10      150.14      117.60     10.45 o 
   2  14  10      341.13      304.44     13.77 o 
   3  14  10      107.77      134.62     12.95 o 
   4  14  10      212.62      243.66     11.04 o 
   5  14  10       52.33       34.66      7.79 o 
   6  14  10      150.60      124.50      9.74 o 
   7  14  10       92.20       67.26      9.20 o 
   8  14  10      380.12      371.53     12.05 o 
   9  14  10      515.01      523.96     14.57 o 
  10  14  10       67.21       55.69      9.86 o 
  11  14  10      133.97      152.30     11.62 o 
  12  14  10       29.97       11.89     12.14 o 
  13  14  10        9.25       -3.07     12.79 o 
  14  14  10        0.11       -1.42     13.93 o 
   1  15  10      151.38      177.01     12.62 o 
   2  15  10      177.18      171.90     12.53 o 
   3  15  10      373.46      358.72     14.35 o 
   4  15  10      348.42      353.43     13.18 o 
   5  15  10       49.25       40.47      7.99 o 
   6  15  10      112.93       95.04      9.32 o 
   7  15  10      225.64      222.46     17.02 o 
   8  15  10        9.16       14.88      7.95 o 
   9  15  10       27.17       11.43      9.99 o 
  10  15  10       28.10       28.71      9.60 o 
  11  15  10       96.34       91.11     11.25 o 
  12  15  10       40.69       34.53     10.95 o 
  13  15  10       14.12       19.49     12.51 o 
  14  15  10       30.73       35.19     16.36 o 
   0  16  10      675.98      721.58     27.30 o 
   1  16  10      167.38      158.63     14.57 o 
   2  16  10        0.43        7.56      9.22 o 
   3  16  10      402.79      418.78     16.14 o 
   4  16  10      961.02     1050.13     23.71 o 
   5  16  10       72.67       77.45     10.12 o 
   6  16  10      181.00      229.27     13.32 o 
   7  16  10      257.77      291.51     12.65 o 
   8  16  10       40.95       38.86     10.28 o 
   9  16  10       32.97       17.77      9.13 o 
  10  16  10       57.95       59.48     10.34 o 
  11  16  10        0.12       -9.92      9.92 o 
  12  16  10        0.00        1.84     15.61 o 
  13  16  10       24.09       18.85     11.91 o 
   1  17  10      237.37      247.52     14.03 o 
   2  17  10      195.45      164.77     14.26 o 
   3  17  10      519.20      487.79     17.21 o 
   4  17  10       36.81       26.37     10.19 o 
   5  17  10      782.07      815.46     21.52 o 
   6  17  10     1074.55     1084.40     26.61 o 
   7  17  10       41.34       47.30     11.87 o 
   8  17  10       32.06       27.99      9.32 o 
   9  17  10       14.07        6.89      9.83 o 
  10  17  10      104.04       88.51     17.35 o 
  11  17  10       38.90       23.12     10.72 o 
  12  17  10       20.38       17.67     11.30 o 
  13  17  10        8.71       -8.51     13.68 o 
   0  18  10      886.05      847.08     30.71 o 
   1  18  10      202.41      206.50     17.74 o 
   2  18  10      120.80      134.02     13.09 o 
   3  18  10      274.65      324.89     22.22 o 
   4  18  10      466.54      501.25     18.04 o 
   5  18  10       72.39       50.28     11.48 o 
   6  18  10       55.00       28.72     10.56 o 
   7  18  10        2.04        1.79     10.31 o 
   8  18  10        1.57       -1.03     11.35 o 
   9  18  10       17.20        8.64     10.45 o 
  10  18  10       18.70       20.78     10.42 o 
  11  18  10       42.23       28.68     11.94 o 
  12  18  10       52.88       29.79     13.38 o 
   1  19  10       95.90       74.54     16.80 o 
   2  19  10        1.68        3.85     10.41 o 
   3  19  10      187.74      177.39     14.43 o 
   4  19  10      248.06      283.08     16.66 o 
   5  19  10      194.83      186.86     15.70 o 
   6  19  10      115.59      120.73     13.99 o 
   7  19  10       39.97       37.27     12.29 o 
   8  19  10        8.91        9.12     11.94 o 
   9  19  10       30.41       28.76     11.21 o 
  10  19  10        2.26       -8.71     10.76 o 
  11  19  10       75.13       65.66     13.50 o 
   0  20  10      249.91      292.93     22.91 o 
   1  20  10       72.82       53.98     12.28 o 
   2  20  10       70.33       72.30     12.49 o 
   3  20  10       91.56       82.84     12.67 o 
   4  20  10      157.12      182.89     19.30 o 
   5  20  10      406.07      448.12     17.87 o 
   6  20  10      101.59       59.78     12.76 o 
   7  20  10       11.72       21.07     18.04 o 
   8  20  10       54.12       43.32     13.42 o 
   9  20  10       58.43       72.38     13.52 o 
  10  20  10       30.01       42.52     14.84 o 
   1  21  10       39.69       26.35     11.95 o 
   2  21  10       38.37       19.86     11.77 o 
   3  21  10       13.55       11.14     12.31 o 
   4  21  10       52.01       58.30     13.12 o 
   5  21  10      101.50      107.84     14.43 o 
   6  21  10       64.55       67.22     18.46 o 
   7  21  10       23.88        8.43     13.90 o 
   8  21  10       21.95       14.65     15.55 o 
   9  21  10       36.21       29.51     14.64 o 
   0  22  10       86.04       74.53     28.51 o 
   1  22  10       43.34       44.41     12.85 o 
   2  22  10       45.97       43.91     12.98 o 
   3  22  10        2.00        8.91     12.86 o 
   4  22  10        5.49        5.32     12.00 o 
   5  22  10      318.53      379.92     20.23 o 
   6  22  10       16.23       -5.06     14.70 o 
   7  22  10       53.22       49.07     21.71 o 
   8  22  10       61.53       39.21     16.58 o 
   1  23  10        6.79        1.07     13.04 o 
   2  23  10       64.07       39.59     18.04 o 
   3  23  10        0.91        1.47     13.52 o 
   4  23  10       28.60       34.41     13.04 o 
   5  23  10       22.60       11.57     15.55 o 
   6  23  10        3.61      -15.20     15.20 o 
   7  23  10       18.96       14.28     21.59 o 
   0  24  10       47.40       47.88     21.43 o 
   1  24  10       39.73       31.23     13.57 o 
   2  24  10       40.76       49.85     14.57 o 
   3  24  10        7.62       -3.31     14.57 o 
   4  24  10        2.38       -8.51     15.10 o 
   5  24  10       62.53       84.76     35.84 o 
   1  25  10        9.01      -20.11     22.69 o 
   2   0  11      118.14      136.52     10.49 o 
   4   0  11     1616.25     1729.55     38.32 o 
   6   0  11     4618.76     4426.46     77.42 o 
   8   0  11      360.90      299.49     19.14 o 
  10   0  11       41.40       64.76     33.50 o 
  12   0  11      310.41      338.54     21.88 o 
  14   0  11       65.52       92.27     18.91 o 
  16   0  11      107.45       56.28     20.02 o 
   0   1  11      159.45      151.75     18.54 o 
   1   1  11       85.56      109.97      9.40 o 
   2   1  11      108.82      131.57      8.14 o 
   3   1  11      914.89      936.15     14.09 o 
   4   1  11      328.64      302.71      8.97 o 
   5   1  11      161.91      157.36      8.39 o 
   6   1  11     1364.40     1368.38     28.38 o 
   7   1  11      872.32      913.04     21.95 o 
   8   1  11       61.83       39.05      9.00 o 
   9   1  11      371.90      363.34     17.86 o 
  10   1  11       11.77       20.15      9.83 o 
  11   1  11       41.11       34.42     10.70 o 
  12   1  11       64.19       21.82     11.13 o 
  13   1  11      476.90      466.47     17.93 o 
  14   1  11       17.84       32.30     12.59 o 
  15   1  11       16.90       19.82     13.35 o 
  16   1  11      162.09      175.17     16.43 o 
  17   1  11       14.08        0.86     15.17 o 
   1   2  11       12.18       16.00      4.87 o 
   2   2  11       57.85       54.76      6.40 o 
   3   2  11       71.63       82.94      8.23 o 
   4   2  11      145.57      157.79      8.13 o 
   5   2  11      193.89      190.40      8.45 o 
   6   2  11      690.46      687.84     15.26 o 
   7   2  11       44.57       29.93      9.08 o 
   8   2  11       85.98       86.85     10.20 o 
   9   2  11       88.01       87.54     10.20 o 
  10   2  11       49.43       36.05      9.65 o 
  11   2  11       25.23       13.79     10.37 o 
  12   2  11       49.15       41.80     11.06 o 
  13   2  11      209.85      164.05     14.66 o 
  14   2  11       40.61       25.90     12.35 o 
  15   2  11        6.79       -4.81     13.41 o 
  16   2  11       49.43       15.61     14.14 o 
  17   2  11       14.99       -4.81     14.78 o 
   0   3  11     3705.98     3498.10     70.72 o 
   1   3  11      385.48      375.55      8.90 o 
   2   3  11      159.71      165.16      8.66 o 
   3   3  11     2164.23     2105.72     29.65 o 
   4   3  11      166.50      167.30     13.66 o 
   5   3  11      355.97      344.39     10.02 o 
   6   3  11      990.44      934.32     17.60 o 
   7   3  11     1345.32     1341.14     24.68 o 
   8   3  11     1666.12     1698.29     29.25 o 
   9   3  11       13.06       -9.02      9.02 o 
  10   3  11      154.92      156.12     12.33 o 
  11   3  11       21.16        2.64     10.28 o 
  12   3  11      309.38      336.09     16.01 o 
  13   3  11       48.85       45.18     12.58 o 
  14   3  11       20.21        9.10     12.33 o 
  15   3  11       95.24       85.85     14.80 o 
  16   3  11       38.61       37.77     14.87 o 
   1   4  11      222.20      225.77      7.46 o 
   2   4  11      165.27      184.37      7.66 o 
   3   4  11       56.30       70.50      8.61 o 
   4   4  11      104.44      143.94      7.85 o 
   5   4  11     1973.16     1897.32     23.49 o 
   6   4  11     2757.11     2616.11     29.60 o 
   7   4  11      137.83      131.54      9.58 o 
   8   4  11      582.99      541.94     16.66 o 
   9   4  11      343.67      317.52     14.00 o 
  10   4  11       22.82       21.08      9.86 o 
  11   4  11       38.89       49.28     10.86 o 
  12   4  11       51.66       33.63     11.44 o 
  13   4  11       87.48       62.67     14.31 o 
  14   4  11       49.55       66.75     13.41 o 
  15   4  11        7.37      -11.41     12.69 o 
  16   4  11       56.86       46.86     16.64 o 
   0   5  11      474.16      459.37     13.73 o 
   1   5  11      209.68      190.45      7.99 o 
   2   5  11      297.33      286.21      8.53 o 
   3   5  11      328.77      341.57     10.06 o 
   4   5  11      151.51      178.20     10.03 o 
   5   5  11      680.96      625.03     12.79 o 
   6   5  11      869.48      843.21     16.67 o 
   7   5  11      496.94      471.95     13.65 o 
   8   5  11      387.60      388.47     15.02 o 
   9   5  11      104.63       96.10     11.24 o 
  10   5  11      206.12      169.64     13.19 o 
  11   5  11       58.98       53.41     11.41 o 
  12   5  11       14.27       15.78     11.36 o 
  13   5  11      177.09      200.50     15.41 o 
  14   5  11       83.80       54.34     13.54 o 
  15   5  11       42.39       39.86     14.28 o 
  16   5  11      247.93      349.66     20.68 o 
   1   6  11      213.71      259.28      8.36 o 
   2   6  11      459.22      444.31     10.25 o 
   3   6  11      582.36      577.59     12.97 o 
   4   6  11      287.84      278.07     10.07 o 
   5   6  11      502.35      485.13     15.60 o 
   6   6  11      183.87      201.24      9.35 o 
   7   6  11      500.10      490.25     15.68 o 
   8   6  11      142.92      130.94     11.87 o 
   9   6  11       69.42       74.08     10.68 o 
  10   6  11      159.06      157.62     14.72 o 
  11   6  11      102.97       96.70     11.97 o 
  12   6  11      326.68      316.33     17.32 o 
  13   6  11       59.47       56.96     12.78 o 
  14   6  11      141.04      144.82     15.56 o 
  15   6  11      218.01      272.22     19.21 o 
  16   6  11       25.52       21.39     14.96 o 
   0   7  11      883.94      897.30     20.61 o 
   1   7  11      214.58      200.54      8.10 o 
   2   7  11       88.57       68.95      7.16 o 
   3   7  11      149.19      166.92      9.96 o 
   4   7  11      327.74      322.52     11.82 o 
   5   7  11      626.01      585.65     13.75 o 
   6   7  11      377.73      385.19     12.02 o 
   7   7  11     1020.64      944.67     16.67 o 
   8   7  11       81.52       72.33      8.08 o 
   9   7  11       29.45       11.73      9.52 o 
  10   7  11      524.70      481.47     17.00 o 
  11   7  11       19.06       18.33     11.20 o 
  12   7  11       27.96        9.54     10.78 o 
  13   7  11       45.59       21.67     12.49 o 
  14   7  11      142.13      153.02     15.28 o 
  15   7  11       53.58       61.77     14.76 o 
  16   7  11       53.81       60.61     15.45 o 
   1   8  11      533.62      549.05     11.82 o 
   2   8  11      372.86      357.31     10.83 o 
   3   8  11      542.49      541.87     12.99 o 
   4   8  11       58.73       52.03      7.19 o 
   5   8  11      512.96      507.77     13.09 o 
   6   8  11       31.06       31.91      6.83 o 
   7   8  11       93.75       97.93      8.22 o 
   8   8  11      458.36      481.68     12.93 o 
   9   8  11      198.82      213.05     16.26 o 
  10   8  11      519.50      510.40     17.52 o 
  11   8  11       38.12       27.69     10.97 o 
  12   8  11        3.55        6.05     11.75 o 
  13   8  11       15.20        1.56     11.89 o 
  14   8  11      113.69      116.56     20.42 o 
  15   8  11      114.35      121.89     16.23 o 
  16   8  11       42.71       38.49     17.32 o 
   0   9  11     1569.96     1451.37     27.77 o 
   1   9  11      267.23      226.17     10.02 o 
   2   9  11        7.24       10.21      6.06 o 
   3   9  11      620.74      644.89     18.65 o 
   4   9  11       49.65       35.07      7.09 o 
   5   9  11       59.19       60.06      7.90 o 
   6   9  11      201.53      215.82     10.08 o 
   7   9  11       62.75       91.33      8.04 o 
   8   9  11      219.71      204.47     10.65 o 
   9   9  11      165.63      178.49     11.51 o 
  10   9  11      382.88      366.16     15.93 o 
  11   9  11      297.31      266.19     16.32 o 
  12   9  11       37.20       27.26     12.02 o 
  13   9  11       34.84       33.73     13.41 o 
  14   9  11       19.77        9.15     13.53 o 
  15   9  11       25.62        0.11     15.38 o 
   1  10  11      117.48      105.92      8.74 o 
   2  10  11      828.09      817.89     16.53 o 
   3  10  11       13.19        3.86      6.57 o 
   4  10  11      183.10      201.64     10.52 o 
   5  10  11       70.95       57.09      8.25 o 
   6  10  11      506.89      506.64     14.04 o 
   7  10  11       55.97       37.05      7.77 o 
   8  10  11       41.06       17.66      7.63 o 
   9  10  11       17.83       26.42      9.17 o 
  10  10  11       25.94       17.18     10.61 o 
  11  10  11      105.93      113.70     15.68 o 
  12  10  11        3.69       14.17     12.24 o 
  13  10  11       26.61       14.90     15.16 o 
  14  10  11       19.20       -0.14     13.26 o 
  15  10  11       19.29        1.73     14.63 o 
   0  11  11     1512.57     1579.84     39.89 o 
   1  11  11       98.51       83.29      9.48 o 
   2  11  11      232.96      225.77     10.53 o 
   3  11  11      918.44      869.75     15.85 o 
   4  11  11      242.45      265.16     10.61 o 
   5  11  11       28.74       27.83      8.27 o 
   6  11  11       94.42       97.53      9.78 o 
   7  11  11       46.26       39.66      8.02 o 
   8  11  11      362.93      339.02     12.15 o 
   9  11  11      145.52      152.83     10.43 o 
  10  11  11       27.79       24.44      9.75 o 
  11  11  11       36.11       15.17     11.75 o 
  12  11  11       12.69       -3.51     11.65 o 
  13  11  11       26.03        6.55     14.94 o 
  14  11  11        7.56       -1.51     16.02 o 
  15  11  11       32.82       16.63     19.30 o 
   1  12  11       30.13       26.07      8.70 o 
   2  12  11      389.61      352.92     16.33 o 
   3  12  11        7.11        9.22      7.43 o 
   4  12  11      130.71      104.69      8.66 o 
   5  12  11      178.15      186.99     11.32 o 
   6  12  11      184.32      170.32     10.43 o 
   7  12  11      156.09      165.43     10.30 o 
   8  12  11      384.41      460.51     13.24 o 
   9  12  11       12.67       26.98     12.12 o 
  10  12  11      231.24      178.72     21.74 o 
  11  12  11      373.09      365.75     17.03 o 
  12  12  11       65.86       57.98     21.23 o 
  13  12  11       63.55       76.23     14.06 o 
  14  12  11       41.25       47.16     14.93 o 
   0  13  11      168.01      156.63     25.86 o 
   1  13  11      222.66      197.81     12.62 o 
   2  13  11      344.60      306.32     13.85 o 
   3  13  11      181.44      174.22     12.55 o 
   4  13  11       78.34      108.38     12.11 o 
   5  13  11      278.76      297.67     13.11 o 
   6  13  11      382.05      395.50     12.98 o 
   7  13  11      148.42      178.45     14.31 o 
   8  13  11      343.66      343.19     11.94 o 
   9  13  11      138.76      164.73     11.89 o 
  10  13  11      253.52      286.06     17.89 o 
  11  13  11       13.73       17.90     12.14 o 
  12  13  11        2.50      -11.97     11.97 o 
  13  13  11        6.89       24.58     13.06 o 
  14  13  11       90.27      101.43     16.11 o 
   1  14  11      155.73      178.16     12.78 o 
   2  14  11       58.81       49.42     10.15 o 
   3  14  11      325.48      347.58     14.54 o 
   4  14  11      702.99      678.38     19.00 o 
   5  14  11      314.03      298.74     14.78 o 
   6  14  11      756.14      762.39     16.80 o 
   7  14  11       19.50       17.27      8.72 o 
   8  14  11       72.55       60.65      8.96 o 
   9  14  11      135.51      149.17     11.39 o 
  10  14  11      315.32      318.41     13.86 o 
  11  14  11        3.99       -9.84      9.84 o 
  12  14  11       45.48       48.17     13.91 o 
  13  14  11       29.25       35.08     13.83 o 
   0  15  11      204.85      264.33     19.98 o 
   1  15  11      142.03      130.65     11.87 o 
   2  15  11      301.89      279.60     14.28 o 
   3  15  11       32.24       45.94     10.04 o 
   4  15  11      130.40      110.08     12.18 o 
   5  15  11       82.88       84.19     11.60 o 
   6  15  11      128.93      126.56     11.52 o 
   7  15  11       15.75       18.12      9.18 o 
   8  15  11        4.28        8.76      8.49 o 
   9  15  11        7.68        3.40      9.28 o 
  10  15  11      217.80      233.87     13.13 o 
  11  15  11      173.30      167.31     12.83 o 
  12  15  11       55.60       63.86     12.94 o 
  13  15  11       20.18       53.26     13.91 o 
   1  16  11       84.15       64.33     10.82 o 
   2  16  11      182.31      154.73     12.83 o 
   3  16  11       91.15       89.77     11.62 o 
   4  16  11      438.79      404.12     16.39 o 
   5  16  11       97.80      102.29     12.68 o 
   6  16  11       12.01       -9.51      9.51 o 
   7  16  11        4.83       -4.21     10.14 o 
   8  16  11       73.29       82.97      9.76 o 
   9  16  11      135.24      133.77     16.02 o 
  10  16  11        2.31        5.98     10.43 o 
  11  16  11      132.50      150.97     13.06 o 
  12  16  11       26.86        0.51     11.38 o 
   0  17  11      196.67      166.15     19.60 o 
   1  17  11       28.44       23.55     10.27 o 
   2  17  11       19.90        5.37     10.21 o 
   3  17  11      424.98      377.94     16.51 o 
   4  17  11      331.98      323.84     15.85 o 
   5  17  11      143.93      147.36     13.25 o 
   6  17  11        1.78       -5.55     10.90 o 
   7  17  11      133.84      154.26     18.82 o 
   8  17  11      121.99      113.25     12.72 o 
   9  17  11       80.11      109.41     11.46 o 
  10  17  11        2.69       -6.85     10.46 o 
  11  17  11       82.18       97.68     12.39 o 
  12  17  11       93.39      146.08     26.40 o 
   1  18  11       20.00       14.31     10.18 o 
   2  18  11        8.47       -0.66     10.79 o 
   3  18  11       19.13        3.08     10.34 o 
   4  18  11      376.35      436.89     17.50 o 
   5  18  11      303.11      327.55     16.96 o 
   6  18  11       54.33       58.28     12.74 o 
   7  18  11       17.81        6.36     12.28 o 
   8  18  11       41.05       32.66     11.54 o 
   9  18  11       52.68       64.18     12.51 o 
  10  18  11        3.35       -8.79     10.81 o 
  11  18  11       34.48       28.08     12.20 o 
   0  19  11       93.32      104.08     18.42 o 
   1  19  11       17.12       23.18     10.58 o 
   2  19  11       90.91      143.33     13.19 o 
   3  19  11       33.04       24.77     12.12 o 
   4  19  11       26.23        4.37     11.21 o 
   5  19  11      293.16      337.09     21.32 o 
   6  19  11      288.24      347.90     18.76 o 
   7  19  11       93.19       96.39     18.96 o 
   8  19  11       43.27       41.46     12.76 o 
   9  19  11        3.92       -3.40     12.04 o 
  10  19  11       47.74       79.34     13.75 o 
   1  20  11       42.45       22.55     12.06 o 
   2  20  11       83.03       68.00     13.01 o 
   3  20  11        7.22       -3.88     11.67 o 
   4  20  11      111.75      121.62     14.67 o 
   5  20  11      128.98      140.55     16.15 o 
   6  20  11        3.38       -7.08     12.12 o 
   7  20  11       18.79       13.02     15.22 o 
   8  20  11       14.42       -2.52     15.12 o 
   9  20  11       32.81       61.46     13.43 o 
   0  21  11      119.95      156.91     21.91 o 
   1  21  11      106.51      134.60     15.03 o 
   2  21  11       18.95        6.67     12.27 o 
   3  21  11      171.36      167.39     15.92 o 
   4  21  11        4.23       -8.15     12.70 o 
   5  21  11        9.28       13.85     13.51 o 
   6  21  11        4.35       -1.45     13.10 o 
   7  21  11        8.11       11.24     17.33 o 
   8  21  11       29.92        3.51     23.41 o 
   1  22  11      144.43      158.68     15.62 o 
   2  22  11        8.41       -2.82     12.93 o 
   3  22  11        4.37      -11.22     12.51 o 
   4  22  11      156.08      170.21     16.83 o 
   5  22  11       17.85       32.28     14.23 o 
   6  22  11      162.10      191.46     19.58 o 
   0  23  11      109.56      145.23     24.16 o 
   1  23  11       19.10        0.51     13.65 o 
   2  23  11        5.11       -7.01     13.36 o 
   3  23  11       38.03       22.12     13.79 o 
   4  23  11      129.04      183.25     17.67 o 
   0   0  12     2349.60     2326.80     62.01 o 
   2   0  12     1411.60     1359.36     37.78 o 
   4   0  12     3260.96     3246.72     61.00 o 
   6   0  12      602.60      632.14     24.34 o 
   8   0  12      363.46      349.40     19.83 o 
  10   0  12      250.96      283.32     33.19 o 
  12   0  12      448.71      391.15     23.58 o 
  14   0  12      171.06      160.32     22.23 o 
  16   0  12       76.54       90.25     22.00 o 
   1   1  12       27.00       32.29      5.70 o 
   2   1  12      336.48      341.06     10.10 o 
   3   1  12      203.19      184.07     10.64 o 
   4   1  12      731.81      713.38     15.64 o 
   5   1  12     1983.02     1997.98     27.67 o 
   6   1  12      626.27      605.49     17.91 o 
   7   1  12       91.31       79.19     10.12 o 
   8   1  12      782.97      820.32     20.39 o 
   9   1  12       39.50       44.79     10.01 o 
  10   1  12       61.82       64.98     11.37 o 
  11   1  12        0.61       -2.86     10.36 o 
  12   1  12       19.48       13.92     11.65 o 
  13   1  12       65.64       64.27     13.11 o 
  14   1  12       73.84       73.00     14.36 o 
  15   1  12        2.64      -13.63     13.63 o 
  16   1  12       21.66       10.29     15.41 o 
   0   2  12       81.64       85.18     11.95 o 
   1   2  12       20.05       22.85      5.61 o 
   2   2  12      115.41       84.06     12.72 o 
   3   2  12      187.18      171.35     15.23 o 
   4   2  12       48.61       43.55      8.50 o 
   5   2  12      258.91      256.42     11.68 o 
   6   2  12      476.42      410.38     14.98 o 
   7   2  12       18.74       14.54      9.40 o 
   8   2  12       20.72       16.38      9.42 o 
   9   2  12       20.55       16.10     10.20 o 
  10   2  12      197.30      170.76     13.41 o 
  11   2  12       17.53       12.62     15.38 o 
  12   2  12      144.26      109.87     13.59 o 
  13   2  12        9.83        1.56     12.42 o 
  14   2  12       61.25       84.54     14.45 o 
  15   2  12       92.05       72.65     21.09 o 
  16   2  12       31.24       39.47     15.63 o 
   1   3  12       75.97       84.21      6.14 o 
   2   3  12     1262.41     1215.19     20.93 o 
   3   3  12      766.55      798.55     17.30 o 
   4   3  12      877.78      893.07     16.81 o 
   5   3  12      151.72      127.08      9.43 o 
   6   3  12     1531.41     1510.61     26.90 o 
   7   3  12      428.46      423.40     15.22 o 
   8   3  12       35.82       26.97      9.71 o 
   9   3  12       67.21       93.06     12.23 o 
  10   3  12      307.08      325.25     15.48 o 
  11   3  12      112.72       97.95     12.81 o 
  12   3  12       89.54      106.13     13.17 o 
  13   3  12       67.72       65.00     12.85 o 
  14   3  12       31.87       15.32     17.47 o 
  15   3  12        2.28        5.40     14.43 o 
  16   3  12        8.96      -14.72     14.72 o 
   0   4  12      171.52      175.95     20.37 o 
   1   4  12        2.98        2.44      5.71 o 
   2   4  12        9.39        2.29      5.39 o 
   3   4  12      124.60      141.21     11.66 o 
   4   4  12      462.08      446.86     11.39 o 
   5   4  12      171.06      165.49      9.06 o 
   6   4  12      201.99      226.28     11.63 o 
   7   4  12      114.83      106.01     11.27 o 
   8   4  12      323.03      310.76     15.10 o 
   9   4  12        7.60       -1.01      9.58 o 
  10   4  12       48.24       46.99     11.33 o 
  11   4  12       42.22       30.59     11.38 o 
  12   4  12       32.36       36.91     11.96 o 
  13   4  12       34.77       47.33     13.08 o 
  14   4  12       40.42       55.17     14.12 o 
  15   4  12        7.10       25.23     14.66 o 
   1   5  12      201.08      195.50      8.83 o 
   2   5  12      409.43      385.64     10.21 o 
   3   5  12      747.67      731.24     15.02 o 
   4   5  12      315.05      293.46     10.23 o 
   5   5  12       39.24       44.13      7.47 o 
   6   5  12       60.77       49.42      8.55 o 
   7   5  12      313.35      305.83     13.80 o 
   8   5  12       83.72       74.83     10.67 o 
   9   5  12      623.31      627.42     18.87 o 
  10   5  12      128.34      102.94     12.22 o 
  11   5  12       33.64       26.27     11.40 o 
  12   5  12       67.55       92.56     13.57 o 
  13   5  12       16.26        9.31     12.33 o 
  14   5  12       88.22      111.65     15.62 o 
  15   5  12       32.70       30.40     14.97 o 
   0   6  12     1700.04     1572.67     34.78 o 
   1   6  12      117.98       98.08      9.27 o 
   2   6  12      374.84      373.52     12.26 o 
   3   6  12      791.25      732.56     15.06 o 
   4   6  12      131.90      128.56      9.90 o 
   5   6  12      614.12      537.55     12.61 o 
   6   6  12       36.69       42.20      7.44 o 
   7   6  12      658.72      672.19     16.43 o 
   8   6  12       54.60       29.45     10.34 o 
   9   6  12       22.72       15.76     10.57 o 
  10   6  12       86.57      100.04     12.18 o 
  11   6  12       10.59        9.94     11.62 o 
  12   6  12      164.76      150.36     14.79 o 
  13   6  12       49.46       71.93     19.18 o 
  14   6  12      154.79      165.00     21.99 o 
  15   6  12       44.88       38.66     14.94 o 
   1   7  12      509.81      479.46     14.02 o 
   2   7  12       63.92       63.33      8.92 o 
   3   7  12      395.18      337.06     12.86 o 
   4   7  12      173.25      185.70     11.12 o 
   5   7  12      213.24      212.26      9.78 o 
   6   7  12      356.23      348.27     10.95 o 
   7   7  12      237.93      219.40     13.63 o 
   8   7  12      438.06      460.30     16.64 o 
   9   7  12      107.38      128.89     12.89 o 
  10   7  12      211.90      208.36     14.85 o 
  11   7  12      124.87      141.32     13.49 o 
  12   7  12       95.81       77.63     13.28 o 
  13   7  12       51.41       57.29     16.10 o 
  14   7  12       17.90       15.04     13.98 o 
  15   7  12       25.97       12.96     15.30 o 
   0   8  12     2416.18     2369.46     52.35 o 
   1   8  12      574.63      548.71     13.87 o 
   2   8  12       68.09       67.30      8.76 o 
   3   8  12      585.08      538.31     13.52 o 
   4   8  12      894.14      816.38     16.71 o 
   5   8  12      383.86      361.29     12.25 o 
   6   8  12       86.50      114.56     12.28 o 
   7   8  12      219.52      263.44     12.89 o 
   8   8  12       73.67       63.11     15.31 o 
   9   8  12      113.52      117.23     12.81 o 
  10   8  12       38.53       13.61     11.14 o 
  11   8  12       29.58       20.09     11.65 o 
  12   8  12        4.67        0.77     12.00 o 
  13   8  12       89.86       93.73     16.96 o 
  14   8  12       35.87       75.78     15.26 o 
  15   8  12       39.62       37.84     15.79 o 
   1   9  12      225.57      243.33     12.66 o 
   2   9  12       37.04       22.46      7.36 o 
   3   9  12      209.65      222.63     13.63 o 
   4   9  12       32.79       35.41      7.88 o 
   5   9  12       23.22       17.00      7.62 o 
   6   9  12      211.12      217.38     14.61 o 
   7   9  12       48.34       25.96      7.83 o 
   8   9  12       90.06       98.54     10.48 o 
   9   9  12       99.71      119.26     17.68 o 
  10   9  12      154.16      133.37     26.44 o 
  11   9  12      117.88      115.58     13.66 o 
  12   9  12      100.66      131.95     15.07 o 
  13   9  12       13.22       18.02     13.11 o 
  14   9  12       63.46       50.27     14.97 o 
   0  10  12     1374.20     1286.96     34.83 o 
   1  10  12      186.41      176.26     11.77 o 
   2  10  12      124.49      113.39      9.53 o 
   3  10  12        4.82       -0.87      7.32 o 
   4  10  12      604.94      597.81     14.88 o 
   5  10  12      153.65      156.41     14.48 o 
   6  10  12      192.75      203.76     10.77 o 
   7  10  12       26.06       16.70      8.27 o 
   8  10  12      274.60      316.22     12.96 o 
   9  10  12       74.70       52.82     11.39 o 
  10  10  12       56.39       30.60     11.46 o 
  11  10  12       15.95       20.54     11.25 o 
  12  10  12       26.38       52.28     16.27 o 
  13  10  12       27.31       34.95     14.11 o 
  14  10  12       16.03        5.70     14.81 o 
   1  11  12      190.91      179.81     12.37 o 
   2  11  12       83.11      103.64     10.65 o 
   3  11  12      460.44      424.87     17.18 o 
   4  11  12       87.36       90.03      9.56 o 
   5  11  12       82.51       71.53     15.16 o 
   6  11  12      221.37      202.67     11.99 o 
   7  11  12       54.88       51.23      8.69 o 
   8  11  12      144.70      145.23     10.58 o 
   9  11  12      176.31      183.63     13.95 o 
  10  11  12      148.24      170.60     14.82 o 
  11  11  12       48.56       30.18     12.58 o 
  12  11  12       11.71       11.85     13.05 o 
  13  11  12       31.65       17.12     13.64 o 
  14  11  12       39.20       20.98     14.77 o 
   0  12  12      823.45      815.87     34.59 o 
   1  12  12      577.56      576.65     17.25 o 
   2  12  12      139.19      152.14     12.29 o 
   3  12  12       48.89       29.99      9.33 o 
   4  12  12       68.98       73.61     10.66 o 
   5  12  12      165.03      173.25     12.38 o 
   6  12  12       25.60       30.93      8.40 o 
   7  12  12      163.21      147.85     10.50 o 
   8  12  12      152.28      177.77     13.08 o 
   9  12  12       18.62       27.92      9.18 o 
  10  12  12      305.60      324.68     23.75 o 
  11  12  12       23.87       30.00     13.02 o 
  12  12  12        2.46        6.05     13.37 o 
  13  12  12        3.50       25.63     14.40 o 
   1  13  12      484.42      448.44     15.86 o 
   2  13  12      322.08      340.92     14.33 o 
   3  13  12       25.35       19.77      9.43 o 
   4  13  12      637.53      620.02     18.40 o 
   5  13  12       15.46       17.76      9.66 o 
   6  13  12      346.48      354.02     16.51 o 
   7  13  12      226.08      265.89     11.85 o 
   8  13  12       90.47       93.27      9.63 o 
   9  13  12       82.36      116.05     12.75 o 
  10  13  12        3.14       -9.59     14.46 o 
  11  13  12       65.61       66.33     13.53 o 
  12  13  12       85.54       49.47     14.57 o 
  13  13  12       13.13       21.58     14.87 o 
   0  14  12      650.97      666.41     44.09 o 
   1  14  12       79.50       64.07     10.84 o 
   2  14  12       23.73        1.37      9.40 o 
   3  14  12      276.12      304.21     18.82 o 
   4  14  12      410.88      423.99     16.13 o 
   5  14  12      123.12      114.77     12.31 o 
   6  14  12      117.59      111.08     22.76 o 
   7  14  12        9.46        6.98      8.22 o 
   8  14  12       65.47       69.91      9.34 o 
   9  14  12       94.25      110.94     10.63 o 
  10  14  12       14.06        8.52     11.64 o 
  11  14  12      200.45      182.89     15.13 o 
  12  14  12        0.56       -0.88     14.22 o 
   1  15  12       78.94       53.70     10.51 o 
   2  15  12       24.12        1.89      9.63 o 
   3  15  12       49.28       31.72     10.28 o 
   4  15  12      251.33      287.46     15.96 o 
   5  15  12      138.47      155.39     13.87 o 
   6  15  12       82.75       92.76     14.27 o 
   7  15  12       25.26       24.98     10.35 o 
   8  15  12       44.84       69.22     10.06 o 
   9  15  12       64.99       33.95     10.47 o 
  10  15  12       16.37       21.86     10.56 o 
  11  15  12        9.17       -1.95     12.82 o 
  12  15  12      169.88      191.07     16.20 o 
   0  16  12      265.05      287.19     23.11 o 
   1  16  12       41.28       25.34     10.62 o 
   2  16  12       68.51       61.39     11.48 o 
   3  16  12       97.00      118.25     12.81 o 
   4  16  12       87.26       93.50     12.62 o 
   5  16  12       28.14       49.00     11.57 o 
   6  16  12        2.46       -7.09     11.45 o 
   7  16  12      168.76      159.19     14.77 o 
   8  16  12       94.51      106.53     13.23 o 
   9  16  12       39.70       21.90     10.38 o 
  10  16  12        2.16       -9.81     10.79 o 
  11  16  12       14.97       31.20     13.67 o 
   1  17  12       23.24       21.82     10.49 o 
   2  17  12        1.67       -0.03     10.22 o 
   3  17  12      126.96      164.26     18.67 o 
   4  17  12       21.66       24.47     11.22 o 
   5  17  12       56.39       49.19     15.92 o 
   6  17  12      185.42      248.10     16.73 o 
   7  17  12       16.77       20.53     12.83 o 
   8  17  12       49.93       43.74     11.82 o 
   9  17  12       25.68       41.21     12.30 o 
  10  17  12       24.32       48.01     12.89 o 
   0  18  12       23.49       37.41     17.14 o 
   1  18  12       41.69       49.63     11.99 o 
   2  18  12       44.12       59.27     16.37 o 
   3  18  12       70.43       78.27     18.95 o 
   4  18  12       67.62       58.05     12.88 o 
   5  18  12      116.15      152.07     15.34 o 
   6  18  12      229.02      278.56     20.32 o 
   7  18  12       38.68       63.54     15.74 o 
   8  18  12      148.44      146.22     14.84 o 
   9  18  12       17.83       15.50     13.45 o 
   1  19  12      173.72      213.00     15.70 o 
   2  19  12      263.11      340.90     17.95 o 
   3  19  12        6.07        6.55     11.73 o 
   4  19  12       31.90       31.91     12.24 o 
   5  19  12       52.81       49.04     20.60 o 
   6  19  12       18.83       23.02     13.05 o 
   7  19  12       18.12       20.96     13.67 o 
   8  19  12      110.90      120.45     15.36 o 
   0  20  12       56.90       83.58     18.71 o 
   1  20  12       21.17       30.25     12.54 o 
   2  20  12        0.95       -2.41     12.16 o 
   3  20  12       75.30       48.28     13.62 o 
   4  20  12       84.16       75.20     14.33 o 
   5  20  12       62.11       57.12     13.57 o 
   6  20  12       52.55       41.29     14.39 o 
   7  20  12       92.42       88.57     16.37 o 
   1  21  12      195.59      263.53     17.69 o 
   2  21  12       83.17       94.74     14.85 o 
   3  21  12       22.82       36.79     13.94 o 
   4  21  12       44.74       40.02     13.66 o 
   5  21  12       21.67        1.30     13.47 o 
   6  21  12       22.78       33.48     17.91 o 
   0  22  12       91.56      114.43     21.04 o 
   1  22  12       41.90       21.77     13.90 o 
   2  22  12       14.18       -2.98     13.58 o 
   3  22  12      127.84      142.42     16.19 o 
   4  22  12       93.41       87.25     36.15 o 
   2   0  13      863.83      714.02    112.49 o 
   4   0  13     6342.78     6561.03    137.58 o 
   6   0  13     1930.09     1974.28     55.31 o 
   8   0  13      692.64      627.25     26.42 o 
  10   0  13      689.58      745.62     29.86 o 
  12   0  13      172.34      177.40     21.50 o 
  14   0  13      167.39      166.91     23.18 o 
   0   1  13      146.42      178.58     14.76 o 
   1   1  13       62.85       72.46      9.29 o 
   2   1  13      234.77      239.83     12.68 o 
   3   1  13      672.25      647.30     17.39 o 
   4   1  13      761.00      821.08     17.59 o 
   5   1  13      813.27      812.30     20.02 o 
   6   1  13      183.26      181.97     12.95 o 
   7   1  13       39.66       30.09     10.12 o 
   8   1  13      121.42      100.70     11.85 o 
   9   1  13       17.23       10.39     10.45 o 
  10   1  13       12.02        4.26     10.91 o 
  11   1  13        5.97       -2.47     12.82 o 
  12   1  13        1.32        8.37     11.76 o 
  13   1  13       46.48       38.93     13.42 o 
  14   1  13      105.49       94.68     15.39 o 
  15   1  13        7.13        3.00     15.24 o 
   1   2  13      174.64      179.55      9.29 o 
   2   2  13       62.70       66.96      7.64 o 
   3   2  13       40.24       33.86     15.03 o 
   4   2  13      672.88      678.28     16.09 o 
   5   2  13      209.22      250.13     14.11 o 
   6   2  13      223.79      222.35     13.57 o 
   7   2  13       78.62       68.62     10.78 o 
   8   2  13      146.00      159.52     13.12 o 
   9   2  13       15.52       23.92     10.73 o 
  10   2  13       15.71       17.92     10.71 o 
  11   2  13      106.44      130.40     14.19 o 
  12   2  13       55.55       77.54     14.26 o 
  13   2  13       28.37       10.31     13.21 o 
  14   2  13       94.43       90.22     15.11 o 
  15   2  13        1.88       -9.16     14.49 o 
   0   3  13     1574.47     1649.12     36.57 o 
   1   3  13      412.10      408.54     11.86 o 
   2   3  13      210.24      224.00     14.84 o 
   3   3  13      891.94      850.29     16.76 o 
   4   3  13     1236.01     1202.80     21.14 o 
   5   3  13      349.95      327.62     12.62 o 
   6   3  13        8.75       -0.32     15.47 o 
   7   3  13      443.53      479.92     16.77 o 
   8   3  13      754.18      640.62     18.95 o 
   9   3  13       33.70        8.12     10.45 o 
  10   3  13      140.35      155.54     13.86 o 
  11   3  13       65.27       68.94     12.96 o 
  12   3  13      243.17      249.30     17.50 o 
  13   3  13       35.91       31.47     14.75 o 
  14   3  13       90.62      101.37     15.63 o 
  15   3  13       32.95       35.52     21.59 o 
   1   4  13      236.10      244.50     10.86 o 
   2   4  13        8.03        5.44      6.20 o 
   3   4  13      370.86      349.24     16.88 o 
   4   4  13      477.91      424.82     13.03 o 
   5   4  13       66.66       64.76      9.38 o 
   6   4  13       17.71        8.31      9.41 o 
   7   4  13      462.66      431.38     16.11 o 
   8   4  13      297.15      315.37     15.70 o 
   9   4  13      247.79      278.75     16.15 o 
  10   4  13      193.32      210.99     16.87 o 
  11   4  13        3.30        2.27     11.49 o 
  12   4  13      132.70      163.39     15.16 o 
  13   4  13        7.99       21.89     13.75 o 
  14   4  13      255.81      286.01     19.22 o 
   0   5  13      876.30      865.98     27.42 o 
   1   5  13      173.02      200.71     10.88 o 
   2   5  13       31.63       27.26      7.23 o 
   3   5  13      100.83       82.96      8.37 o 
   4   5  13      314.72      324.92     11.71 o 
   5   5  13       71.87       71.44      8.98 o 
   6   5  13       45.18       76.81     10.54 o 
   7   5  13      341.93      306.24     15.54 o 
   8   5  13       34.23       35.14     10.73 o 
   9   5  13       58.53       61.18     12.12 o 
  10   5  13       21.21       37.61     14.80 o 
  11   5  13       32.77       22.87     11.83 o 
  12   5  13      196.24      197.15     16.34 o 
  13   5  13       12.21       -0.24     12.99 o 
  14   5  13       57.30       92.40     15.80 o 
   1   6  13      119.74      166.42     10.97 o 
   2   6  13      669.13      638.03     16.43 o 
   3   6  13       47.71       51.89      7.95 o 
   4   6  13       74.82       94.26      9.97 o 
   5   6  13      229.72      228.19     11.81 o 
   6   6  13       56.26       44.50      8.83 o 
   7   6  13      254.61      264.23     14.75 o 
   8   6  13       15.63        3.38     10.04 o 
   9   6  13        1.62       -8.21     10.80 o 
  10   6  13      245.78      212.32     21.90 o 
  11   6  13       60.83       72.97     13.30 o 
  12   6  13       59.65       42.82     12.91 o 
  13   6  13        9.90       -2.77     12.83 o 
  14   6  13      158.86      175.42     18.17 o 
   0   7  13       82.02       73.06     13.40 o 
   1   7  13       28.61       25.47      8.12 o 
   2   7  13        3.70       -0.16      7.90 o 
   3   7  13      341.36      335.85     12.11 o 
   4   7  13      241.40      258.75     11.55 o 
   5   7  13      148.40      137.24      9.21 o 
   6   7  13      192.41      163.00     10.94 o 
   7   7  13      251.79      268.55     13.82 o 
   8   7  13      128.86      136.22     23.57 o 
   9   7  13       42.26       34.02     13.22 o 
  10   7  13      166.62      181.79     15.21 o 
  11   7  13        6.83       -1.78     12.04 o 
  12   7  13        1.36       -1.54     12.69 o 
  13   7  13       13.35        7.77     14.80 o 
  14   7  13      122.76      176.59     17.57 o 
   1   8  13      406.48      385.13     14.41 o 
   2   8  13       28.03       23.07      8.69 o 
   3   8  13       50.45       35.80      8.79 o 
   4   8  13        6.75       -3.79      7.97 o 
   5   8  13      210.64      228.76     12.44 o 
   6   8  13      403.81      358.43     13.29 o 
   7   8  13      553.19      525.85     15.35 o 
   8   8  13       22.47        6.34      9.90 o 
   9   8  13      111.56       83.62     15.14 o 
  10   8  13      380.73      418.31     17.95 o 
  11   8  13        1.03       -9.73     12.14 o 
  12   8  13       12.44       -4.05     19.92 o 
  13   8  13       23.05        5.45     13.92 o 
  14   8  13        3.56      -19.99     19.99 o 
   0   9  13      437.57      446.21     33.19 o 
   1   9  13       44.67       45.00      9.62 o 
   2   9  13      344.57      335.62     14.25 o 
   3   9  13      131.20      133.29     11.19 o 
   4   9  13      155.76      188.28     12.10 o 
   5   9  13      269.76      308.67     17.86 o 
   6   9  13      161.07      183.41     11.64 o 
   7   9  13      178.94      214.39     12.80 o 
   8   9  13       93.80      116.27     12.85 o 
   9   9  13      246.09      246.10     18.58 o 
  10   9  13      108.74       96.71     12.93 o 
  11   9  13       22.25       -0.67     14.79 o 
  12   9  13      109.16      115.38     15.58 o 
  13   9  13        4.43       -0.26     14.32 o 
   1  10  13      240.84      253.02     13.78 o 
   2  10  13      320.41      349.82     19.66 o 
   3  10  13       96.80       93.19     10.82 o 
   4  10  13      150.22      177.76     12.33 o 
   5  10  13      174.87      182.50     16.06 o 
   6  10  13      137.71      130.86     10.26 o 
   7  10  13      118.10      107.94     10.98 o 
   8  10  13      271.36      336.04     16.94 o 
   9  10  13       92.34      109.96     13.39 o 
  10  10  13       19.15        7.53     11.81 o 
  11  10  13       21.20       16.77     12.71 o 
  12  10  13       17.31      -10.36     13.22 o 
  13  10  13       67.05      100.46     21.90 o 
   0  11  13      159.02      153.88     17.73 o 
   1  11  13      119.99      111.95     11.63 o 
   2  11  13      200.76      193.10     13.27 o 
   3  11  13      248.76      265.04     14.74 o 
   4  11  13      227.03      239.77     14.22 o 
   5  11  13      225.14      236.26     12.86 o 
   6  11  13      135.14      158.59     12.89 o 
   7  11  13      219.57      281.54     13.12 o 
   8  11  13       36.39       34.66     10.79 o 
   9  11  13       18.17       12.26     11.77 o 
  10  11  13       85.51      107.67     14.15 o 
  11  11  13       98.69      103.12     14.61 o 
  12  11  13       37.59       45.19     14.16 o 
   1  12  13      206.12      227.45     13.96 o 
   2  12  13       19.46       17.18      9.80 o 
   3  12  13      107.26       62.25     10.67 o 
   4  12  13      118.64       88.44     11.27 o 
   5  12  13       69.15       58.32     11.03 o 
   6  12  13       69.50       43.07      9.88 o 
   7  12  13       77.97       72.53      9.97 o 
   8  12  13       93.82      106.28     12.12 o 
   9  12  13       94.36       81.45     13.37 o 
  10  12  13      181.10      187.99     16.05 o 
  11  12  13       26.26       10.87     15.97 o 
  12  12  13       34.05       21.31     20.78 o 
   0  13  13      366.52      422.61     23.20 o 
   1  13  13       51.57       51.32     13.25 o 
   2  13  13      114.09      108.09     12.06 o 
   3  13  13       43.33       46.32     11.41 o 
   4  13  13       61.99       39.20     10.54 o 
   5  13  13      111.27      102.29     12.48 o 
   6  13  13       26.79        9.41     10.95 o 
   7  13  13      102.38      123.97     10.14 o 
   8  13  13        8.18       15.45      9.13 o 
   9  13  13      138.39      137.63     15.07 o 
  10  13  13        7.57       14.65     13.13 o 
  11  13  13       42.14       36.99     15.92 o 
   1  14  13        0.16       -9.87      9.87 o 
   2  14  13       68.72       71.99     11.64 o 
   3  14  13       70.87       75.72     15.56 o 
   4  14  13       11.82       22.80     11.15 o 
   5  14  13      230.77      218.75     15.38 o 
   6  14  13       88.42       52.94     12.28 o 
   7  14  13       26.38       34.36     10.60 o 
   8  14  13       19.89       10.79      9.49 o 
   9  14  13       70.97       94.14     13.31 o 
  10  14  13       53.54       38.21     13.32 o 
  11  14  13       59.44       94.76     16.52 o 
   0  15  13       23.16       36.83     15.27 o 
   1  15  13       91.36       89.34     12.27 o 
   2  15  13        0.89      -10.18     10.18 o 
   3  15  13       39.71       65.56     16.23 o 
   4  15  13      122.54      121.29     13.56 o 
   5  15  13        6.58       -6.22     12.37 o 
   6  15  13        3.40       10.28     11.94 o 
   7  15  13       17.22        9.04     10.86 o 
   8  15  13      174.47      179.71     14.12 o 
   9  15  13       83.07       89.39     12.34 o 
  10  15  13       37.35       41.43     13.08 o 
   1  16  13       49.74       38.33     11.87 o 
   2  16  13      127.25      174.01     14.20 o 
   3  16  13       93.46       92.60     16.16 o 
   4  16  13        5.72       -2.31     10.95 o 
   5  16  13       73.90       76.18     13.18 o 
   6  16  13       33.02       19.37     12.55 o 
   7  16  13       22.05       32.96     14.15 o 
   8  16  13       50.23       60.70     12.62 o 
   9  16  13      137.70      151.60     15.50 o 
   0  17  13        2.65      -15.42     15.42 o 
   1  17  13        1.56        6.81     11.24 o 
   2  17  13       19.25       14.11     11.67 o 
   3  17  13        4.17      -11.47     11.47 o 
   4  17  13       37.90       62.52     12.78 o 
   5  17  13      110.35      101.80     14.13 o 
   6  17  13        4.14      -11.50     12.64 o 
   7  17  13      127.14      138.67     15.70 o 
   8  17  13       18.85       -4.99     11.11 o 
   9  17  13        4.48       -4.29     20.17 o 
   1  18  13        1.75      -11.59     11.59 o 
   2  18  13       55.00       25.02     11.98 o 
   3  18  13       18.10       31.44     12.87 o 
   4  18  13       58.95       63.10     13.66 o 
   5  18  13       42.03       48.20     13.71 o 
   6  18  13       14.56        7.20     13.50 o 
   7  18  13       74.54       66.21     15.68 o 
   8  18  13       47.12       63.96     24.58 o 
   0  19  13       33.74       32.00     17.72 o 
   1  19  13       92.84       80.63     13.65 o 
   2  19  13       22.16       30.92     13.20 o 
   3  19  13       36.48       41.61     13.33 o 
   4  19  13       57.36       68.77     14.38 o 
   5  19  13       35.66       23.95     14.29 o 
   6  19  13       82.60       89.50     15.44 o 
   1  20  13       55.33       42.73     13.13 o 
   2  20  13       23.02        2.91     13.38 o 
   3  20  13       64.91       83.75     27.51 o 
   4  20  13       17.02       52.31     14.87 o 
   5  20  13       77.70      140.70     25.89 o 
   0  21  13       15.14        7.72     19.31 o 
   1  21  13       36.30       49.69     14.14 o 
   2  21  13       13.65       15.52     29.45 o 
   0   0  14     1913.54     2082.59     44.27 o 
   2   0  14       86.07      104.39     21.50 o 
   4   0  14     4854.31     4912.70     90.06 o 
   6   0  14      150.49      184.86     19.70 o 
   8   0  14      311.58      269.92     22.03 o 
  10   0  14      303.89      327.86     25.17 o 
  12   0  14       23.33       14.59     19.94 o 
   1   1  14      303.78      363.31     13.32 o 
   2   1  14      106.37       86.54     17.95 o 
   3   1  14       47.93       48.51     11.61 o 
   4   1  14      304.98      308.49     15.19 o 
   5   1  14      385.06      328.75     15.08 o 
   6   1  14       23.51       25.29     10.48 o 
   7   1  14       29.29       23.26     10.43 o 
   8   1  14       87.33       64.62     11.97 o 
   9   1  14        8.11       -1.47     11.07 o 
  10   1  14        9.21        9.82     17.59 o 
  11   1  14       16.47        2.08     12.85 o 
  12   1  14        7.96       -1.37     13.25 o 
  13   1  14       10.58      -15.20     15.20 o 
   0   2  14      454.94      578.83     21.90 o 
   1   2  14       21.68       20.10      8.09 o 
   2   2  14      342.56      374.00     14.19 o 
   3   2  14      173.86      207.57     12.71 o 
   4   2  14       24.10       28.85      8.68 o 
   5   2  14        4.18       -0.08      9.50 o 
   6   2  14       94.54       67.10     11.34 o 
   7   2  14      115.86      108.05     12.66 o 
   8   2  14       45.01       39.48     11.50 o 
   9   2  14       15.93       -7.85     13.04 o 
  10   2  14       52.93       48.12     12.50 o 
  11   2  14       19.51       12.47     12.61 o 
  12   2  14        4.73       21.58     17.56 o 
  13   2  14       48.39       45.10     14.99 o 
   1   3  14      483.60      520.95     14.70 o 
   2   3  14     2343.65     2460.42     35.69 o 
   3   3  14      108.28       93.50     13.24 o 
   4   3  14      391.08      414.58     13.70 o 
   5   3  14      205.64      197.97     13.72 o 
   6   3  14      176.20      201.13     14.06 o 
   7   3  14       38.28       27.84     11.12 o 
   8   3  14       95.70      107.84     12.50 o 
   9   3  14       46.41       35.68     15.07 o 
  10   3  14      809.50      884.66     24.01 o 
  11   3  14       11.63        8.97     12.97 o 
  12   3  14       45.34       36.18     13.50 o 
  13   3  14       12.91       10.85     14.24 o 
   0   4  14       65.56       60.76     23.99 o 
   1   4  14       31.78       15.51      8.08 o 
   2   4  14       55.98       40.02      9.66 o 
   3   4  14      318.52      290.55     14.32 o 
   4   4  14      266.65      267.85     17.99 o 
   5   4  14       90.55       83.05     12.76 o 
   6   4  14      313.57      307.47     15.62 o 
   7   4  14      327.41      326.51     16.28 o 
   8   4  14       97.47      101.28     13.08 o 
   9   4  14       55.82       57.23     13.61 o 
  10   4  14       73.41       78.72     21.27 o 
  11   4  14      109.94      118.48     14.60 o 
  12   4  14        7.39        4.41     13.68 o 
  13   4  14       21.99        1.53     14.30 o 
   1   5  14      115.61      107.69     10.32 o 
   2   5  14       62.16       71.18      9.50 o 
   3   5  14      114.94      115.42     10.66 o 
   4   5  14        8.54        4.48      8.21 o 
   5   5  14      150.31      157.71     11.35 o 
   6   5  14       79.73       64.89     13.06 o 
   7   5  14      139.32      111.84     12.60 o 
   8   5  14       45.65       33.63     11.82 o 
   9   5  14      299.61      317.54     17.25 o 
  10   5  14       29.97       18.66     12.58 o 
  11   5  14       52.78       58.84     13.89 o 
  12   5  14       25.19       43.79     14.18 o 
  13   5  14       40.33       44.33     15.56 o 
   0   6  14      371.53      348.07     25.24 o 
   1   6  14       53.71       79.51     12.32 o 
   2   6  14       30.98       37.46      9.23 o 
   3   6  14       51.80       57.19     11.20 o 
   4   6  14      469.80      455.02     16.23 o 
   5   6  14       98.74      113.28     10.37 o 
   6   6  14       23.76       25.79     10.19 o 
   7   6  14      291.97      296.72     24.96 o 
   8   6  14       34.87       16.52     11.50 o 
   9   6  14       71.47       54.78     12.73 o 
  10   6  14      144.56      147.95     15.13 o 
  11   6  14       27.77       26.33     13.56 o 
  12   6  14       73.01       68.94     14.47 o 
  13   6  14      176.44      228.37     20.24 o 
   1   7  14       27.25       28.05     10.21 o 
   2   7  14      624.54      630.01     17.34 o 
   3   7  14        0.21       -4.34      8.96 o 
   4   7  14      242.93      263.15     13.54 o 
   5   7  14       65.69       64.52     12.96 o 
   6   7  14       72.61       48.79     11.06 o 
   7   7  14       55.51       39.47     10.97 o 
   8   7  14        0.01       -4.83     16.91 o 
   9   7  14      125.21      111.23     16.07 o 
  10   7  14       15.22        1.69     12.30 o 
  11   7  14       89.48       81.55     14.28 o 
  12   7  14      128.64      143.98     16.40 o 
  13   7  14       75.72      144.66     23.69 o 
   0   8  14      221.66      254.00     19.84 o 
   1   8  14      214.18      233.44     13.78 o 
   2   8  14      191.58      229.84     23.31 o 
   3   8  14        8.09        2.53      8.82 o 
   4   8  14       33.32       35.44      9.60 o 
   5   8  14       29.46       22.93      8.98 o 
   6   8  14        0.10        1.34      9.03 o 
   7   8  14      349.73      329.71     15.36 o 
   8   8  14       34.18       12.56     11.06 o 
   9   8  14       44.81       32.62     11.93 o 
  10   8  14      100.94       96.82     14.19 o 
  11   8  14        1.92      -11.42     25.61 o 
  12   8  14       12.04       -4.90     20.24 o 
   1   9  14        1.24        1.21      9.46 o 
   2   9  14      220.41      230.71     16.28 o 
   3   9  14       82.64      100.18     12.45 o 
   4   9  14        9.23        7.89      9.49 o 
   5   9  14      202.30      208.27     12.16 o 
   6   9  14       32.38       29.43      9.78 o 
   7   9  14       72.69       42.40     11.71 o 
   8   9  14        4.56       13.44     13.27 o 
   9   9  14       65.64       87.77     13.59 o 
  10   9  14       91.13      116.83     14.20 o 
  11   9  14       10.74        2.82     13.34 o 
  12   9  14       81.41       69.89     19.25 o 
   0  10  14      124.80      134.32     16.58 o 
   1  10  14      231.37      217.40     13.98 o 
   2  10  14       68.78       72.64     16.33 o 
   3  10  14       15.78        7.81     10.21 o 
   4  10  14      123.53      103.34     12.78 o 
   5  10  14       27.17       39.59     10.71 o 
   6  10  14      109.07      117.65     12.64 o 
   7  10  14        9.50       12.23     11.02 o 
   8  10  14       84.05       94.81     13.70 o 
   9  10  14       13.07        9.32     12.18 o 
  10  10  14       54.98       68.85     13.93 o 
  11  10  14        6.96        1.42     13.53 o 
   1  11  14      357.16      368.05     16.01 o 
   2  11  14       29.18       25.57     10.65 o 
   3  11  14        7.12       -1.63     11.02 o 
   4  11  14       14.59       26.55     10.72 o 
   5  11  14      111.47      124.97     13.28 o 
   6  11  14      143.47      148.43     11.86 o 
   7  11  14       36.97       32.01     11.03 o 
   8  11  14        8.27       -3.53     12.03 o 
   9  11  14        3.36        9.24     12.55 o 
  10  11  14       26.75        8.20     13.38 o 
  11  11  14       44.38       50.45     14.70 o 
   0  12  14      290.49      340.11     22.75 o 
   1  12  14       13.25        0.76     10.17 o 
   2  12  14      230.20      245.29     29.59 o 
   3  12  14      107.26       91.54     12.06 o 
   4  12  14       33.81       41.65     11.39 o 
   5  12  14       55.71       50.15     12.02 o 
   6  12  14        9.26       -1.19      9.92 o 
   7  12  14       34.58       32.53     11.21 o 
   8  12  14      165.11      204.82     17.23 o 
   9  12  14       43.08       14.43     12.71 o 
  10  12  14       27.94       11.77     13.55 o 
   1  13  14       10.71       16.05     10.83 o 
   2  13  14        4.30       -2.68     10.14 o 
   3  13  14      208.81      190.39     14.66 o 
   4  13  14       54.59       61.21     11.99 o 
   5  13  14       32.73       32.00     11.48 o 
   6  13  14       21.55       25.38     11.99 o 
   7  13  14        1.23      -13.10     13.10 o 
   8  13  14       11.27       -0.09     13.87 o 
   9  13  14        3.39      -10.99     11.86 o 
  10  13  14       23.84       16.92     15.43 o 
   0  14  14       60.36       75.41     16.62 o 
   1  14  14       44.97       32.02     13.94 o 
   2  14  14        6.21        9.61     10.98 o 
   3  14  14       17.27       12.43     10.69 o 
   4  14  14       47.39       48.44     12.10 o 
   5  14  14       25.85        6.99     11.46 o 
   6  14  14       87.19       59.76     13.01 o 
   7  14  14       74.68       58.45     12.12 o 
   8  14  14       41.20       21.34     13.86 o 
   9  14  14       72.97       74.13     17.22 o 
   1  15  14       45.56       53.84     12.31 o 
   2  15  14       17.37       -7.29     11.30 o 
   3  15  14       34.20       21.99     11.96 o 
   4  15  14        1.19        1.52     11.48 o 
   5  15  14       19.22        2.62     11.76 o 
   6  15  14       83.42       80.35     13.63 o 
   7  15  14       91.46       95.01     12.97 o 
   8  15  14       73.28       75.61     15.09 o 
   0  16  14      132.90      126.70     34.12 o 
   1  16  14       53.22       39.58     12.43 o 
   2  16  14       10.58        2.08     11.63 o 
   3  16  14       17.91       -1.16     13.94 o 
   4  16  14        5.26        9.13     12.68 o 
   5  16  14       29.04       22.56     12.28 o 
   6  16  14        4.92        5.95     13.40 o 
   7  16  14       35.17       21.15     12.52 o 
   8  16  14       82.34       56.19     24.23 o 
   1  17  14        5.18       -5.13     12.04 o 
   2  17  14      117.38      161.03     15.55 o 
   3  17  14       10.67       -3.38     12.23 o 
   4  17  14       66.18       54.07     14.12 o 
   5  17  14       99.03      127.78     15.20 o 
   6  17  14       14.07        5.13     13.91 o 
   0  18  14       30.72       10.61     21.66 o 
   1  18  14       18.15       25.28     13.12 o 
   2  18  14       27.85       23.70     13.39 o 
   3  18  14       54.76       67.14     14.29 o 
   4  18  14       73.70       67.12     14.49 o 
   5  18  14       15.90       15.65     13.97 o 
   1  19  14        0.54      -11.77     12.86 o 
   2  19  14       25.07       26.60     16.22 o 
   3  19  14       73.72       69.70     13.99 o 
   2   0  15     2810.14     2788.95     56.39 o 
   4   0  15       99.78      116.61     17.78 o 
   6   0  15       54.44       54.75     17.78 o 
   8   0  15        5.21       -3.33     16.58 o 
  10   0  15      179.61      193.96     23.53 o 
  12   0  15      220.67      271.40     27.82 o 
   0   1  15      644.18      627.90     34.59 o 
   1   1  15      469.79      497.57     16.45 o 
   2   1  15       72.42       90.83     10.93 o 
   3   1  15      284.14      303.34     19.34 o 
   4   1  15       94.20       75.59     11.34 o 
   5   1  15      161.77      151.80     14.14 o 
   6   1  15      622.52      661.91     24.30 o 
   7   1  15      223.39      259.17     15.87 o 
   8   1  15       49.13       53.99     12.93 o 
   9   1  15       15.91       21.24     12.89 o 
  10   1  15       13.09       -0.64     12.81 o 
  11   1  15       31.48       38.07     13.96 o 
  12   1  15       37.00       19.17     14.97 o 
   1   2  15       31.61       20.72      9.58 o 
   2   2  15       75.43       68.74     16.82 o 
   3   2  15       58.96       50.35      9.08 o 
   4   2  15       68.71       65.28     10.97 o 
   5   2  15       19.03       -2.55     10.46 o 
   6   2  15       20.97       19.49     11.34 o 
   7   2  15       23.27       17.93     13.49 o 
   8   2  15       37.51       46.41     12.39 o 
   9   2  15       53.25       52.79     12.88 o 
  10   2  15       29.68        9.12     13.72 o 
  11   2  15        9.45       -3.65     14.68 o 
  12   2  15        5.69       15.90     14.72 o 
   0   3  15      350.83      345.61     20.26 o 
   1   3  15      627.52      642.98     20.37 o 
   2   3  15      493.55      537.80     17.89 o 
   3   3  15       82.41       73.09     12.10 o 
   4   3  15      240.82      272.81     14.45 o 
   5   3  15      155.89      171.91     21.13 o 
   6   3  15       32.33        6.11     10.95 o 
   7   3  15       15.88       16.27     11.74 o 
   8   3  15      106.38      104.77     13.46 o 
   9   3  15        1.06       -5.32     12.45 o 
  10   3  15      138.88      189.00     18.85 o 
  11   3  15       67.23       78.16     15.13 o 
  12   3  15      119.69      133.68     16.76 o 
   1   4  15      119.84      142.21     13.00 o 
   2   4  15       29.83       45.84     12.01 o 
   3   4  15      167.73      192.99     13.33 o 
   4   4  15       82.91       74.16     16.19 o 
   5   4  15      147.46      147.57     12.85 o 
   6   4  15        5.39       -5.03     13.95 o 
   7   4  15      123.68      112.56     13.62 o 
   8   4  15      148.70      156.80     15.07 o 
   9   4  15      139.67      150.68     15.50 o 
  10   4  15      210.30      182.29     16.38 o 
  11   4  15       47.82       52.22     20.78 o 
  12   4  15        6.75       19.19     14.88 o 
   0   5  15       64.84       43.63     19.32 o 
   1   5  15       34.94       32.86      9.84 o 
   2   5  15       55.81       39.46     12.18 o 
   3   5  15       28.08       30.55     10.64 o 
   4   5  15      173.01      157.66     12.98 o 
   5   5  15       57.26       40.56     10.92 o 
   6   5  15      102.89       66.06     11.39 o 
   7   5  15      110.85      134.95     13.68 o 
   8   5  15       36.75        9.46     12.27 o 
   9   5  15       36.01       35.12     13.12 o 
  10   5  15       48.64       55.25     16.19 o 
  11   5  15        6.39       22.79     14.36 o 
  12   5  15       89.31      146.83     23.77 o 
   1   6  15       50.50       33.60     11.34 o 
   2   6  15      375.01      348.64     14.76 o 
   3   6  15      160.81      160.64     14.69 o 
   4   6  15      120.13      143.59     12.49 o 
   5   6  15       25.43       14.28     11.81 o 
   6   6  15       12.69       -5.82     10.57 o 
   7   6  15       29.24       42.69     11.65 o 
   8   6  15        0.95       -5.89     11.24 o 
   9   6  15      169.24      168.93     19.47 o 
  10   6  15       53.15       41.31     14.18 o 
  11   6  15       73.35      108.34     16.12 o 
   0   7  15       81.83      121.38     29.91 o 
   1   7  15       48.94       29.55     10.34 o 
   2   7  15       75.33       69.81     12.06 o 
   3   7  15      170.90      181.85     15.21 o 
   4   7  15        1.83       -6.81     10.13 o 
   5   7  15        7.18      -11.12     11.26 o 
   6   7  15        4.20      -10.58     10.58 o 
   7   7  15       61.29       47.57     12.21 o 
   8   7  15      155.22      165.53     15.12 o 
   9   7  15       12.87       20.73     12.56 o 
  10   7  15       78.06       59.34     16.94 o 
  11   7  15       14.87       -7.94     16.44 o 
   1   8  15      422.48      425.52     16.92 o 
   2   8  15      163.65      169.60     13.49 o 
   3   8  15       20.32       28.09     11.32 o 
   4   8  15        7.94        2.47     10.51 o 
   5   8  15      107.24       84.12     12.91 o 
   6   8  15        3.15        0.43     12.20 o 
   7   8  15      167.17      157.17     14.54 o 
   8   8  15       57.14       49.76     13.63 o 
   9   8  15       32.88       37.72     16.15 o 
  10   8  15       83.06       57.28     14.31 o 
  11   8  15       10.14        3.70     13.92 o 
   0   9  15      256.83      266.30     20.97 o 
   1   9  15       63.05       84.64     12.06 o 
   2   9  15       54.55       53.99     11.46 o 
   3   9  15      160.93      163.62     13.81 o 
   4   9  15        1.22       15.09     15.00 o 
   5   9  15      127.01      189.76     14.25 o 
   6   9  15       23.30       21.29     13.18 o 
   7   9  15       27.47       -3.95     12.10 o 
   8   9  15       23.12       16.68     12.07 o 
   9   9  15       91.17       60.24     14.03 o 
  10   9  15        7.26        9.01     14.01 o 
   1  10  15       60.97       52.92     11.41 o 
   2  10  15      239.58      242.17     15.40 o 
   3  10  15       58.35       49.83     11.72 o 
   4  10  15       15.10       11.81     10.79 o 
   5  10  15        3.23       -2.13     12.55 o 
   6  10  15       40.75       33.35     13.87 o 
   7  10  15       46.55       49.36     14.37 o 
   8  10  15       13.65       -8.14     12.41 o 
   9  10  15        0.52       10.11     13.08 o 
  10  10  15       16.84       18.47     15.31 o 
   0  11  15      374.38      370.77     40.51 o 
   1  11  15      146.99      140.76     13.45 o 
   2  11  15       70.08       90.00     12.50 o 
   3  11  15       72.41       49.63     16.87 o 
   4  11  15       28.45       51.26     11.71 o 
   5  11  15       78.02       82.54     13.30 o 
   6  11  15       42.87       55.98     14.10 o 
   7  11  15       17.85       10.46     22.75 o 
   8  11  15      108.95      155.11     17.38 o 
   9  11  15       31.71       32.87     14.19 o 
   1  12  15      152.17      145.25     16.91 o 
   2  12  15       41.75       51.85     11.20 o 
   3  12  15        1.72        1.46     10.69 o 
   4  12  15      100.68      170.14     14.69 o 
   5  12  15       48.10       48.27     11.89 o 
   6  12  15       12.34       22.12     12.41 o 
   7  12  15       13.18       11.63     14.50 o 
   8  12  15        1.69       29.95     19.48 o 
   9  12  15       48.49       64.12     27.60 o 
   0  13  15      242.02      249.53     22.68 o 
   1  13  15       90.07       94.50     14.30 o 
   2  13  15       12.29        9.80     13.36 o 
   3  13  15       30.00       19.26     12.16 o 
   4  13  15       66.79       60.95     12.88 o 
   5  13  15       24.26        8.45     11.87 o 
   6  13  15       41.72       35.08     13.64 o 
   7  13  15        7.30       -1.63     15.09 o 
   8  13  15        1.84       -0.02     15.77 o 
   1  14  15       97.23      117.04     14.15 o 
   2  14  15        4.80        8.92     12.31 o 
   3  14  15       61.52       51.52     12.64 o 
   4  14  15        8.12      -12.25     12.31 o 
   5  14  15       37.13       28.10     13.41 o 
   6  14  15        8.34       -8.33     13.25 o 
   7  14  15       72.80       65.38     15.01 o 
   0  15  15       22.01       37.81     18.02 o 
   1  15  15       53.51       37.49     12.53 o 
   2  15  15        7.33      -11.59     12.26 o 
   3  15  15       35.47       33.28     12.93 o 
   4  15  15        2.71        6.87     12.74 o 
   5  15  15        1.29      -12.94     12.94 o 
   6  15  15       13.96       27.14     12.39 o 
   1  16  15        1.13        0.14     14.57 o 
   2  16  15       37.75       38.27     13.47 o 
   3  16  15       74.14       53.38     13.84 o 
   4  16  15       13.34        9.77     13.89 o 
   5  16  15       20.42       21.42     16.62 o 
   0  17  15       76.59      107.34     20.51 o 
   1  17  15        0.86       -3.54     12.75 o 
   2  17  15       33.97       50.48     14.16 o 
   3  17  15        2.47       16.28     23.65 o 
   0   0  16      613.24      549.37     36.77 o 
   2   0  16     1656.26     1816.07     64.50 o 
   4   0  16      949.57     1043.59     49.23 o 
   6   0  16        0.50       -6.12     16.68 o 
   8   0  16      317.39      383.28     25.90 o 
  10   0  16        8.24        7.12     19.77 o 
   1   1  16      417.86      437.78     19.11 o 
   2   1  16      221.83      301.61     17.98 o 
   3   1  16      165.66      198.95     21.92 o 
   4   1  16      117.49      143.76     13.95 o 
   5   1  16       31.78       39.43     17.08 o 
   6   1  16       34.84       20.00     14.48 o 
   7   1  16        2.76      -12.29     12.29 o 
   8   1  16       24.14       35.18     13.28 o 
   9   1  16       56.04       60.96     14.44 o 
  10   1  16      157.06      178.35     17.48 o 
   0   2  16       75.66       94.73     24.62 o 
   1   2  16      104.31      113.77     17.03 o 
   2   2  16      642.77      704.02     23.00 o 
   3   2  16       92.70      131.27     14.71 o 
   4   2  16      163.73      239.92     17.21 o 
   5   2  16        5.46       -7.93     11.08 o 
   6   2  16       56.59       51.78     12.47 o 
   7   2  16        1.76       -4.90     12.21 o 
   8   2  16        3.62      -12.38     12.38 o 
   9   2  16       16.50       15.75     14.08 o 
  10   2  16       34.44       35.40     14.43 o 
   1   3  16      148.55      142.12     14.86 o 
   2   3  16       46.72       22.00     16.87 o 
   3   3  16      152.59      192.80     16.84 o 
   4   3  16      129.08      181.36     15.74 o 
   5   3  16       22.75        6.41     10.82 o 
   6   3  16       15.18        9.99     11.49 o 
   7   3  16        3.29      -12.76     12.76 o 
   8   3  16       73.00       55.52     14.15 o 
   9   3  16       85.59       87.35     15.38 o 
  10   3  16       20.30        3.75     14.10 o 
   1   4  16      111.30      105.09     14.30 o 
   2   4  16       54.18       56.86     11.52 o 
   3   4  16       25.80       42.13     12.89 o 
   4   4  16       65.95       69.97     13.46 o 
   5   4  16       16.65       12.50     12.31 o 
   6   4  16       17.65       18.85     11.69 o 
   7   4  16       61.79       51.94     12.65 o 
   8   4  16        7.57       14.80     15.48 o 
   9   4  16      114.23      143.23     16.28 o 
  10   4  16        0.11       -1.96     14.59 o 
   1   5  16      138.18      134.90     18.81 o 
   2   5  16        3.05        1.70     10.56 o 
   3   5  16      195.05      202.63     14.61 o 
   4   5  16      126.66      136.42     15.24 o 
   5   5  16       24.61       12.31     12.87 o 
   6   5  16       61.33       52.16     14.13 o 
   7   5  16       19.33       31.84     12.55 o 
   8   5  16        4.69       -7.61     16.11 o 
   9   5  16      180.90      196.80     19.67 o 
  10   5  16       14.97        9.62     15.30 o 
   0   6  16      356.34      399.66     23.54 o 
   1   6  16      126.86      198.42     20.18 o 
   2   6  16        1.19      -10.62     15.86 o 
   3   6  16       58.98       26.42     17.90 o 
   4   6  16       32.62       20.26     13.11 o 
   5   6  16       71.43       70.27     14.21 o 
   6   6  16      118.46      127.24     15.70 o 
   7   6  16       31.25       27.62     16.01 o 
   8   6  16        6.62        3.07     13.99 o 
   9   6  16       36.82       13.99     13.60 o 
   1   7  16       69.57       66.03     12.00 o 
   2   7  16        0.77       -6.59     14.90 o 
   3   7  16       15.29       21.46     19.89 o 
   4   7  16       99.66      107.64     15.19 o 
   5   7  16      100.66      142.80     24.55 o 
   6   7  16        9.71       33.83     14.28 o 
   7   7  16       25.75       20.85     14.36 o 
   8   7  16        3.87      -10.08     12.86 o 
   9   7  16       71.15       80.94     14.39 o 
   0   8  16      125.43      102.65     18.66 o 
   1   8  16       38.15       42.01     11.69 o 
   2   8  16      149.19      135.94     16.19 o 
   3   8  16      148.88      192.35     21.87 o 
   4   8  16      119.26      125.71     16.23 o 
   5   8  16      161.96      240.31     25.08 o 
   6   8  16        5.71        1.20     14.46 o 
   7   8  16       39.63       44.09     14.81 o 
   8   8  16       14.78       16.15     14.92 o 
   9   8  16       74.17       90.86     17.09 o 
   1   9  16        2.76        2.91     11.33 o 
   2   9  16       23.17       12.75     11.84 o 
   3   9  16       46.04       58.31     14.87 o 
   4   9  16        8.05        7.55     13.44 o 
   5   9  16      151.57      165.50     21.97 o 
   6   9  16        3.49        0.26     16.93 o 
   7   9  16       28.24       27.26     14.52 o 
   8   9  16        8.50       10.33     19.84 o 
   0  10  16       84.97      111.50     19.69 o 
   1  10  16      124.49      182.25     21.18 o 
   2  10  16       45.61       46.80     12.40 o 
   3  10  16       41.23       44.44     15.58 o 
   4  10  16        8.54        5.79     14.58 o 
   5  10  16      108.91      109.49     16.59 o 
   6  10  16        5.52       -7.07     16.19 o 
   7  10  16       12.30        6.94     18.18 o 
   8  10  16       65.25       40.29     17.00 o 
   1  11  16       40.93       42.42     12.64 o 
   2  11  16       62.19       84.64     18.89 o 
   3  11  16       26.70        9.55     12.32 o 
   4  11  16       76.22      105.18     24.06 o 
   5  11  16        1.51      -12.48     12.48 o 
   6  11  16       10.03       29.87     15.20 o 
   7  11  16       12.68      -15.05     17.30 o 
   0  12  16       91.47      151.18     28.51 o 
   1  12  16        8.10       -3.54     12.08 o 
   2  12  16        7.26       14.96     12.46 o 
   3  12  16      119.77      146.72     18.31 o 
   4  12  16       11.23       24.14     16.12 o 
   5  12  16       18.24       16.63     13.92 o 
   6  12  16       39.34       51.93     16.65 o 
   1  13  16       19.70       21.14     12.91 o 
   2  13  16       19.55       17.34     14.87 o 
   3  13  16      102.60      122.38     15.35 o 
   4  13  16       26.81       32.93     13.19 o 
   5  13  16       18.65       27.86     14.34 o 
   0  14  16       83.66      116.34     22.53 o 
   1  14  16        7.72        2.63     13.72 o 
   2  14  16       68.65       85.94     16.08 o 
   3  14  16       60.71       60.54     13.70 o 
   4  14  16      136.71      147.23     25.39 o 
   1  15  16       11.97       22.71     22.99 o 
   2   0  17       53.72       89.12     24.62 o 
   4   0  17      107.71      116.23     27.42 o 
   6   0  17       58.70       60.73     20.85 o 
   8   0  17      118.44      101.94     22.14 o 
   0   1  17        8.85       43.75     16.50 o 
   1   1  17      122.70      137.71     19.24 o 
   2   1  17       28.60       10.39     16.77 o 
   3   1  17       76.82       36.01     17.14 o 
   4   1  17       31.52       12.09     20.55 o 
   5   1  17       16.40       37.97     14.90 o 
   6   1  17       23.76       16.11     23.16 o 
   7   1  17       35.18        7.29     13.62 o 
   8   1  17       88.34      128.39     19.16 o 
   1   2  17       15.02       20.92     19.94 o 
   2   2  17       42.14       82.36     32.41 o 
   3   2  17      169.05      233.19     22.56 o 
   4   2  17       15.30       39.78     13.53 o 
   5   2  17       44.97       64.11     15.20 o 
   6   2  17       12.64       18.33     14.05 o 
   7   2  17        5.77        0.28     29.24 o 
   8   2  17       15.84        1.33     14.98 o 
   0   3  17     1324.32     1504.77     61.08 o 
   1   3  17       66.87       77.28     25.24 o 
   2   3  17       11.91        9.33     16.83 o 
   3   3  17      113.81      115.17     15.39 o 
   4   3  17       58.01       77.32     16.88 o 
   5   3  17       29.82       37.07     14.61 o 
   6   3  17       44.34       40.92     14.98 o 
   7   3  17       14.15       23.00     14.82 o 
   8   3  17       61.34       85.73     17.39 o 
   1   4  17       63.05       53.96     18.82 o 
   2   4  17        1.18       11.68     13.45 o 
   3   4  17        7.62       14.01     13.36 o 
   4   4  17       32.47       24.20     13.99 o 
   5   4  17       79.04      110.38     16.27 o 
   6   4  17       76.76       84.45     16.14 o 
   7   4  17       50.96       57.65     15.76 o 
   8   4  17       58.12       46.08     16.06 o 
   0   5  17      253.72      283.25     38.33 o 
   1   5  17      181.61      269.23     38.64 o 
   2   5  17       35.11       50.62     15.01 o 
   3   5  17      129.79      167.26     20.93 o 
   4   5  17      108.24      163.14     16.91 o 
   5   5  17       42.88       33.38     23.44 o 
   6   5  17        3.96       -1.87     23.28 o 
   7   5  17       24.43       37.55     15.98 o 
   1   6  17       54.27       43.98     21.29 o 
   2   6  17        9.51       27.47     14.19 o 
   3   6  17      232.71      260.71     23.33 o 
   4   6  17        0.98       -8.09     16.19 o 
   5   6  17       31.91       29.39     14.86 o 
   6   6  17        1.57       -0.21     14.99 o 
   7   6  17       32.24       59.65     33.15 o 
   0   7  17      272.24      214.39     38.33 o 
   1   7  17       37.74       23.33     15.01 o 
   2   7  17       36.91       28.26     15.26 o 
   3   7  17       27.61       26.55     18.05 o 
   4   7  17       87.83       55.63     23.68 o 
   5   7  17       24.73       21.42     17.84 o 
   6   7  17       25.36      -11.09     14.98 o 
   1   8  17       27.43       39.23     15.40 o 
   2   8  17      114.57       61.24     16.73 o 
   3   8  17       61.90       57.45     14.08 o 
   4   8  17      106.30      160.48     21.52 o 
   5   8  17       73.75       64.31     19.14 o 
   6   8  17        6.35       10.05     18.50 o 
   0   9  17      146.02      172.42     21.94 o 
   1   9  17       21.23       38.15     16.48 o 
   2   9  17       22.63       17.49     15.40 o 
   3   9  17       87.00       92.22     17.59 o 
   4   9  17       59.29       77.64     24.98 o 
   5   9  17       97.53      159.87     22.25 o 
   1  10  17       39.85       44.87     14.39 o 
   2  10  17       37.36       15.83     16.37 o 
   3  10  17       18.25        7.26     18.05 o 
   4  10  17       63.45       71.64     14.66 o 
   0  11  17      172.02      174.45     23.72 o 
   1  11  17       28.15       29.93     13.46 o 
   2  11  17       30.70       33.35     16.27 o 
   3  11  17        7.49       22.71     16.07 o 
   0   0  18       57.54       57.96     28.04 o 
   2   0  18      232.23      250.22     34.28 o 
   4   0  18      167.93      229.97     34.59 o 
   1   1  18       59.24       96.51     16.56 o 
   2   1  18       85.42      138.78     28.98 o 
   3   1  18       32.42       34.63     19.82 o 
   4   1  18      105.45      151.00     22.25 o 
   5   1  18       69.98      105.22     21.90 o 
   0   2  18      256.70      367.70     37.39 o 
   1   2  18       20.26        5.09     31.94 o 
   2   2  18      151.23      167.11     22.36 o 
   3   2  18       44.23       38.78     20.85 o 
   4   2  18       17.48       28.63     20.54 o 
   5   2  18      110.81      159.36     22.74 o 
   1   3  18       48.96       44.66     19.45 o 
   2   3  18       12.83      -24.62     24.62 o 
   3   3  18       36.95        3.52     23.37 o 
   4   3  18       22.08       -9.41     18.57 o 
   0   4  18        7.65        1.83     19.70 o 
   1   4  18       32.33       49.20     20.78 o 
   2   4  18      119.03      157.68     32.72 o 
   3   4  18        2.67      -20.25     26.18 o 
   4   4  18       10.41        7.94     15.41 o 
   1   5  18       62.95       51.69     26.02 o 
   2   5  18       90.03      104.39     30.54 o 
   3   5  18       38.05       47.05     29.91 o 
   0   6  18       11.07       39.89     33.34 o 
   1   6  18      122.64      139.58     20.27 o 
   2   6  18       53.94       53.60     28.98 o 
   3   6  18      106.56      116.85     33.03 o 
   1   7  18       12.98      -12.40     45.96 o 
                                                 
